# Supplementary material for: Origin, Evolution and Diversity of φ29-like Phages—Review and Bioinformatic Analysis
Source: Int J Mol Sci. 2024 Oct 9;25(19):10838. doi: 10.3390/ijms251910838 (PMC11476376; doi:10.3390/ijms251910838)
Supplement: Supplementary file 1 [file ijms-25-10838-s001.zip]

Archive with 4 entries (4 files):
- ijms-3229428 Figures S1-S9.pdf
- Suppl_File_S1.AF models of predicted proteins of phage a╒29.zip
- Suppl_File_S2.Results of DALI search using experimentally derived and predicted structures.zip
- Table-S1.List of 2115 a╒29-like and related viral sequences found using BLAST and HHblits searches and Modularity classes using the MCP and Ter clustering.xlsx
