# Supplementary material for: Origin, Evolution and Diversity of φ29-like Phages—Review and Bioinformatic Analysis
Source: Int J Mol Sci. 2024 Oct 9;25(19):10838. doi: 10.3390/ijms251910838 (PMC11476376; doi:10.3390/ijms251910838)
Supplement: Supplementary file 1 [file ijms-25-10838-s001.zip › Table-S1.List of 2115 a╒29-like and related viral sequences found using BLAST and HHblits searches and Modularity classes using the MCP and Ter clustering.xlsx]

## Sheet: mcps+ter
NCBI Accession	MCPs modularity_class	Terminase modularity_class	Organism	Sequence Length	isolate_source
BK025018	1	6	Caudoviricetes sp.	13716	Human metagenome
BK026258	1	5	Caudoviricetes sp.	13198	Human metagenome
BK028426	1	6	Caudoviricetes sp.	14450	Human metagenome
BK028518	1	20	Caudoviricetes sp.	13037	Human metagenome
BK030052	1	6	Caudoviricetes sp.	13532	Human metagenome
BK030841	1	18	Bacteriophage sp.	13984	Human metagenome
BK031716	1	5	Caudoviricetes sp.	13726	Human metagenome
BK046062	1	6	Caudoviricetes sp.	13105	Human metagenome
BK051770	1	6	Caudoviricetes sp.	15506	Human metagenome
BK053231	1	18	Caudoviricetes sp.	12979	Human metagenome
CP019991	1	1	Enterococcus faecium	18099	rectal swab
CP063571	1	1	Enterococcus faecium	18047	rectal swab
EU622808	1	1	Bacillus phage Nf	18753	0
EU771092	1	1	Bacillus phage phi29	19282	0
KC685370	1	1	Bacillus phage MG-B1	27190	forest soil
KT780304	1	1	Bacillus phage VMY22	18609	0
KU831549	1	1	Bacillus phage vB_BsuP-Goe1	18379	0
KX349899	1	1	Bacillus phage Aurora	25905	soil
KX349900	1	1	Bacillus phage Claudi	26502	soil
KX349901	1	1	Bacillus phage Stitch	24320	clay soil
KX961631	1	1	Bacillus phage QCM11	26054	0
KY821088	1	1	Bacillus phage Harambe	21684	soil
KY921761	1	1	Bacillus phage BeachBum	21054	soil
KY947509	1	1	Bacillus phage SerPounce	27206	soil
LR990834	1	1	Enterococcus phage Athos	18345	0
M11813	1	1	Bacillus phage PZA	19366	0
MF156577	1	1	Bacillus phage Juan	25032	soil
MF156578	1	1	Bacillus phage KonjoTrouble	26061	soil
MF156580	1	1	Bacillus phage RadRaab	23946	soil
MF407276	1	1	Bacillus phage vB_BveP-Goe6	19105	0
MH707426	1	1	Bacillus phage BSP2	19146	0
MH707427	1	1	Bacillus phage BSP4	19119	0
MH707428	1	1	Bacillus phage BSP11	18696	0
MH817022	1	1	Bacillus phage vB_BthP-Goe4	25722	0
MK084630	1	1	Bacillus phage StevenHerd11	23953	soil
MK284526	1	1	Bacillus phage DK1	27180	0
MK284527	1	1	Bacillus phage DK2	26357	0
MK284528	1	1	Bacillus phage DK3	26865	0
MK310228	1	1	Bacillus phage vB_BthP-HD73phi	25867	0
MN082624	1	1	Bacillus phage VioletteMad	26061	soil
MN082625	1	1	Bacillus phage Karezi	20083	soil
MN524844	1	1	Bacillus phage vB_Bpu_PumA1	18466	soil
MN524845	1	1	Bacillus phage vB_Bpu_PumA2	18932	soil
MN857617	1	1	Bacillus phage SRT01hs	20784	soil
MT459794	1	1	Bacillus phage Gxv1	21781	0
MT777452	1	1	Bacillus phage Baseball_field	26863	0
MT836277	1	6	Bacteriophage sp.	11378	human fecal samples
MW012634	1	1	Bacillus phage DLc1	28950	Huangsha aquatic product market
MW348917	1	1	Bacillus phage Thornton	26319	soil
MW354668	1	1	Bacillus phage BSTP4	19145	0
MW354670	1	1	Bacillus phage BSTP6	19367	0
MW419775	1	1	Bacillus phage WhyPhy	18642	house potted plant soil
MW477480	1	1	Bacillus phage Whiting18	19548	soil
MZ384014	1	1	Bacillus phage DLn1	25379	sewage
MZ570263	1	1	Cytobacillus phage Bfsp1	22320	paddy field
OL744111	1	1	Bacillus phage Arbo1	19362	soil
OL744112	1	1	Bacillus phage Ademby	24162	soil
OM240926	1	1	Bacillus phage vB_BsuP-Goe15	19078	0
OM240927	1	1	Bacillus phage vB_BsuP-Goe18	19014	0
OM240928	1	1	Bacillus phage vB_BsuP-Goe22	19267	0
OM240929	1	1	Bacillus phage vB_BsuP-Goe23	19096	0
OM249958	1	1	Bacillus phage TBA3	19105	horse manure
ON042750	1	1	Bacillus phage Chedec 11	17798	sewage sample from ICMR-NIRT
ON366412	1	1	Bacillus phage vB_BceP_LY3	28009	0
ON493777	1	1	Bacillus phage Sarmo	20926	0
OP074819	1	1	Bacteriophage sp.	16545	feces
OP433492	1	1	Bacillus phage vB_BaeroP_SYYB1	20678	0
OQ187816	1	1	Bacillus phage BC-5	25439	animal feces of Inner Mongolia Bayan Nur
X96987	1	1	Bacillus phage GA1	21129	0
X99260	1	1	Bacillus phage B103	18630	0
AB626962	2	12	Staphylococcus phage S24-1	18168	Japan, Kochi, sewage plant
AB626963	2	12	Staphylococcus phage S13'	18186	Japan, Kochi, sewage plant
AF513032	2	12	Staphylococcus phage phi44AHJD	16784	0
AF513033	2	12	Staphylococcus phage P68	18227	0
AY212251	2	12	Streptococcus phage C1	16687	0
AY954949	2	12	Staphylococcus phage 66	18199	0
BK017487	2	12	Caudoviricetes sp.	17560	Human metagenome
CAOFHK000000000	2	12	uncultured Caudovirales phage	19611	human feces
EU136189	2	12	Staphylococcus phage SAP-2	17938	sewage
HF937074	2	12	Staphylococcus phage PSa3	17602	0
JQ309827	2	12	Enterococcus phage vB_Efae230P-4	17972	0
KJ210330	2	12	Staphylococcus phage GRCS	17869	India
KJ528544	2	12	Lactococcus phage WP-2	18899	fish farm water
KM366100	2	12	Staphylococcus phage BP39	17641	sewage
KT932700	2	12	Enterococcus phage vB_EfaP_IME195	18655	hospital sewage
KT945995	2	12	Enterococcus phage vB_EfaP_IME199	18838	hospital sewage
KU992911	2	12	Staphylococcus phage SLPW	17861	0
KY000084	2	12	Staphylococcus phage SCH1	18023	0
KY000085	2	12	Staphylococcus phage SCH111	18018	0
KY442063	2	12	Staphylococcus phage Andhra	18546	0
KY471386	2	12	Staphylococcus phage St 134	18275	0
LC628082	2	12	Streptococcus phage SG005	16127	0
LC644557	2	12	Tetragenococcus phage phiWJ7	17405	soy sauce mash
LC709172	2	12	Staphylococcus phage vB_SauP_JS26	17226	0
LC742552	2	12	Tetragenococcus phage phiYA5_2	17560	soy sauce mash
LT630001	2	12	Enterococcus phage Idefix	18168	0
MG766218	2	12	Staphylococcus phage vB_SauP_phiAGO1.3	17603	0
MG766219	2	12	Staphylococcus phage vB_SauP_phiAGO1.9	17637	0
MH107118	2	12	Staphylococcus phage CSA13	17034	poultry
MH972260	2	12	Staphylococcus phage Pabna	17700	wastewater
MH972261	2	12	Staphylococcus phage Pike	18376	wastewater
MH972262	2	12	Staphylococcus phage Pontiff	18364	wastewater
MH972263	2	12	Staphylococcus phage JBug18	18547	wastewater
MK360025	2	12	Enterococcus phage vB_EfaP_Zip	18742	raw sewage from wastewater treatment plant
MK721183	2	12	Enterococcus phage vB_EfaP_Ef7.2	18737	raw sewage water obtained from a North City Water Reclamation Plant
MK721184	2	12	Enterococcus phage vB_EfaP_Ef7.3	18818	raw sewage water obtained from a North City Water Reclamation Plant
MK721185	2	12	Enterococcus phage vB_EfaP_Efmus3	18286	raw sewage water obtained from a North City Water Reclamation Plant
MK721188	2	12	Enterococcus phage vB_EfaP_Ef6.2	17966	raw sewage water obtained from a North City Water Reclamation Plant
MK721193	2	12	Enterococcus phage vB_EfaP_Efmus4	18186	raw sewage water obtained from a North City Water Reclamation Plant
MK721195	2	12	Enterococcus phage vB_EfaP_Efmus1	17927	raw sewage water obtained from a North City Water Reclamation Plant
MK721196	2	12	Enterococcus phage vB_EfaP_Ef6.3	18136	raw sewage water obtained from a North City Water Reclamation Plant
MK721197	2	12	Enterococcus phage vB_EfaP_Efmus2	18366	raw sewage water obtained from a North City Water Reclamation Plant
MK721198	2	12	Enterococcus phage vB_EfaP_Ef7.4	18415	raw sewage water obtained from a North City Water Reclamation Plant
MK764384	2	12	Staphylococcus phage SA46-CTH2	17505	chicken thigh
MK903033	2	12	Staphylococcus phage SA44-CTH7	17522	0
MK922546	2	12	Staphylococcus phage SA1-CTA1	17527	0
MK922547	2	12	Staphylococcus phage SA30-CTH2	17545	0
MK922548	2	12	Staphylococcus phage SA46-CTH4	17473	0
MK936475	2	12	Staphylococcus phage SA03-CTH2	17511	0
MK936476	2	12	Staphylococcus phage SA46-CL1	17508	0
MN098325	2	12	Staphylococcus phage Portland	17711	environmental sample from a swine barn
MN150710	2	12	Staphylococcus phage vB_SauP-436A1	18028	nasal sample from a patient with a respiratory tract infection
MN855619	2	12	Caudoviricetes sp.	17422	Apis Mellifera
MT596500	2	12	Staphylococcus phage BESEP3	18271	0
MT747434	2	12	Enterococcus phage ZEF1	18454	sewage outfall
MT757399	2	12	Enterococcus phage AE4_17	18477	sewage outfall
MT926124	2	12	Staphylococcus phage Portland	17471	0
MW286254	2	12	Staphylococcus phage TSP	17987	0
MW363799	2	12	Staphylococcus phage LSA2366	17056	0
MW623430	2	12	Enterococcus phage MDA1	18058	wastewater
MZ152915	2	12	Staphylococcus phage SeAlphi	18292	enviromental sample
MZ359091	2	12	Staphylococcus phage JPL-50	16927	sewage
OK574338	2	12	Staphylococcus phage vB_SurP-PSU3	18146	sewage
OL799259	2	12	Enterococcus phage phiSHEF14	19390	wastewater
OM373560	2	12	Staphylococcus phage vB_SpsX-DSP1	16895	canine skin
ON113181	2	12	Enterococcus phage vB_OCPT_Ump	19707	sewage
ON352054	2	12	Enterococcus phage N13	18449	0
ON637248	2	12	Kurthia phage vb_KgiM_P1	15855	0
ON759209	2	12	Streptococcus phage vB_SbRt-pBovineB21	16260	cow feces
ON759210	2	12	Streptococcus phage vB_SbRt-pBovineS21	17280	sewage
OP297179	2	12	Staphylococcus phage vB_ScaM-V1SC05	18001	waste water
OQ302592	2	12	Staphylococcus phage Huma	16853	Shiraz poultry slaughterhouse sewage
OQ302593	2	12	Staphylococcus phage Simurgh	17245	Shiraz poultry slaughterhouse sewage
OQ658779	2	12	Staphylococcus phage vB_Sa_2868B2	17733	sewage
OR062948	2	12	Staphylococcus phage 351Saur083PP	17209	0
OR354851	2	12	Staphylococcus phage S-CoN_Ph28	18319	0
OR354852	2	12	Staphylococcus phage S-CoN_Ph29	18297	0
OR354853	2	12	Staphylococcus phage S-CoN_Ph30	18262	0
OR354854	2	12	Staphylococcus phage S-CoN_Ph31	19197	0
OR354855	2	12	Staphylococcus phage S-CoN_Ph32	17850	0
OR354856	2	12	Staphylococcus phage S-CoN_Ph33	18246	0
OR354857	2	12	Staphylococcus phage S-CoN_Ph34	25977	0
OR354859	2	12	Staphylococcus phage S-CoN_Ph36	17427	0
OR573959	2	12	Staphylococcus phage vB_SA_STAP152	17593	sewage
OR602701	2	12	Staphylococcus phage vB_SauP-V4SA02	16364	waste water
OR683639	2	12	Staphylococcus phage vB_SauR_SW21	17369	municipal sewage
BK014666	3	18	Podoviridae sp. ctNY03	16285	Human metagenome
BK014698	3	18	Podoviridae sp. ctMxM32	19597	Human metagenome
BK015539	3	18	Podoviridae sp. ctXSp1	17294	Human metagenome
BK015993	3	18	Podoviridae sp. ctjUd6	19464	Human metagenome
BK016035	3	19	Podoviridae sp. ctdxt3	18929	Human metagenome
BK016084	3	1	Podoviridae sp. ctnuR9	17893	Human metagenome
BK016274	3	18	Podoviridae sp. ct9H612	16875	Human metagenome
BK016868	3	1	Bacteriophage sp.	15954	Human metagenome
BK016994	3	23	Caudoviricetes sp.	15431	Human metagenome
BK017884	3	1	Bacteriophage sp.	16054	Human metagenome
BK018185	3	1	Caudoviricetes sp.	20265	Human metagenome
BK018336	3	1	Caudoviricetes sp.	15483	Human metagenome
BK018460	3	1	Bacteriophage sp.	19172	Human metagenome
BK018514	3	1	Caudoviricetes sp.	18083	Human metagenome
BK019015	3	18	Caudoviricetes sp.	16640	Human metagenome
BK019797	3	1	Bacteriophage sp.	16182	Human metagenome
BK020105	3	1	Bacteriophage sp.	13165	Human metagenome
BK020525	3	18	Caudoviricetes sp.	15799	Human metagenome
BK020808	3	1	Caudoviricetes sp.	16892	Human metagenome
BK020830	3	1	Bacteriophage sp.	15556	Human metagenome
BK020858	3	1	Bacteriophage sp.	15852	Human metagenome
BK020892	3	19	Caudoviricetes sp.	18902	Human metagenome
BK021521	3	1	Bacteriophage sp.	15738	Human metagenome
BK022189	3	1	Bacteriophage sp.	15417	Human metagenome
BK022247	3	1	Bacteriophage sp.	16501	Human metagenome
BK022315	3	1	Bacteriophage sp.	16950	Human metagenome
BK022525	3	18	Caudoviricetes sp.	15642	Human metagenome
BK022676	3	18	Caudoviricetes sp.	17094	Human metagenome
BK022677	3	18	Caudoviricetes sp.	19182	Human metagenome
BK022800	3	18	Caudoviricetes sp.	16976	Human metagenome
BK022974	3	18	Caudoviricetes sp.	18088	Human metagenome
BK023089	3	18	Caudoviricetes sp.	17751	Human metagenome
BK023608	3	18	Caudoviricetes sp.	13741	Human metagenome
BK023660	3	1	Caudoviricetes sp.	15300	Human metagenome
BK024198	3	18	Caudoviricetes sp.	13451	Human metagenome
BK025648	3	1	Bacteriophage sp.	16046	Human metagenome
BK026770	3	1	Caudoviricetes sp.	17593	Human metagenome
BK027990	3	18	Caudoviricetes sp.	16074	Human metagenome
BK028724	3	1	Caudoviricetes sp.	16049	Human metagenome
BK029096	3	18	Caudoviricetes sp.	14144	Human metagenome
BK029495	3	1	Bacteriophage sp.	16748	Human metagenome
BK030532	3	1	Bacteriophage sp.	16737	Human metagenome
BK030708	3	1	Bacteriophage sp.	17643	Human metagenome
BK031492	3	1	Bacteriophage sp.	15396	Human metagenome
BK031564	3	1	Bacteriophage sp.	16377	Human metagenome
BK031586	3	1	Caudoviricetes sp.	19634	Human metagenome
BK031752	3	18	Caudoviricetes sp.	12118	Human metagenome
BK032779	3	18	Podoviridae sp. ctrfz10	13959	Human metagenome
BK033338	3	1	Bacteriophage sp.	12168	Human metagenome
BK033642	3	18	Caudoviricetes sp.	17925	Human metagenome
BK033744	3	18	Caudoviricetes sp.	15219	Human metagenome
BK033906	3	18	Caudoviricetes sp.	15824	Human metagenome
BK033919	3	18	Caudoviricetes sp.	19485	Human metagenome
BK034011	3	18	Caudoviricetes sp.	18371	Human metagenome
BK034181	3	1	Bacteriophage sp.	16269	Human metagenome
BK034285	3	18	Caudoviricetes sp.	13442	Human metagenome
BK034338	3	18	Caudoviricetes sp.	19085	Human metagenome
BK034356	3	18	Caudoviricetes sp.	18002	Human metagenome
BK034718	3	18	Caudoviricetes sp.	15258	Human metagenome
BK035500	3	18	Caudoviricetes sp.	14078	Human metagenome
BK035509	3	1	Bacteriophage sp.	15495	Human metagenome
BK035515	3	18	Caudoviricetes sp.	17525	Human metagenome
BK035550	3	18	Bacteriophage sp.	19594	Human metagenome
BK035579	3	18	Caudoviricetes sp.	17739	Human metagenome
BK035597	3	18	Caudoviricetes sp.	16060	Human metagenome
BK035835	3	18	Caudoviricetes sp.	16387	Human metagenome
BK036080	3	18	Caudoviricetes sp.	17530	Human metagenome
BK036096	3	18	Caudoviricetes sp.	16692	Human metagenome
BK036313	3	1	Caudoviricetes sp.	15967	Human metagenome
BK037301	3	18	Caudoviricetes sp.	19448	Human metagenome
BK037635	3	1	Bacteriophage sp.	15764	Human metagenome
BK038088	3	18	Caudoviricetes sp.	13758	Human metagenome
BK038147	3	18	Caudoviricetes sp.	13114	Human metagenome
BK038332	3	18	Caudoviricetes sp.	12491	Human metagenome
BK038524	3	18	Caudoviricetes sp.	17368	Human metagenome
BK038699	3	18	Caudoviricetes sp.	19122	Human metagenome
BK038755	3	18	Caudoviricetes sp.	12152	0
BK038857	3	18	Caudoviricetes sp.	19341	Human metagenome
BK038906	3	18	Caudoviricetes sp.	17309	Human metagenome
BK038911	3	18	Caudoviricetes sp.	14825	Human metagenome
BK039135	3	1	Bacteriophage sp.	16101	Human metagenome
BK039215	3	1	Bacteriophage sp.	16127	Human metagenome
BK039347	3	18	Caudoviricetes sp.	14788	Human metagenome
BK039688	3	18	Caudoviricetes sp.	16937	Human metagenome
BK040136	3	18	Caudoviricetes sp.	17747	Human metagenome
BK040195	3	18	Caudoviricetes sp.	18882	Human metagenome
BK040364	3	18	Caudoviricetes sp.	17842	Human metagenome
BK040525	3	1	Caudoviricetes sp.	12839	Human metagenome
BK040826	3	18	Caudoviricetes sp.	15439	Human metagenome
BK041298	3	18	Bacteriophage sp.	16636	Human metagenome
BK041453	3	18	Caudoviricetes sp.	17290	Human metagenome
BK041527	3	18	Caudoviricetes sp.	16562	Human metagenome
BK042230	3	18	Caudoviricetes sp.	18175	Human metagenome
BK042243	3	18	Caudoviricetes sp.	17749	Human metagenome
BK042305	3	18	Caudoviricetes sp.	19227	Human metagenome
BK043504	3	1	Bacteriophage sp.	17822	Human metagenome
BK043769	3	1	Bacteriophage sp.	15830	Human metagenome
BK043907	3	18	Caudoviricetes sp.	18888	Human metagenome
BK043991	3	18	Caudoviricetes sp.	14855	Human metagenome
BK044089	3	18	Caudoviricetes sp.	15463	Human metagenome
BK044215	3	18	Caudoviricetes sp.	15903	Human metagenome
BK044528	3	18	Caudoviricetes sp.	17001	Human metagenome
BK044693	3	1	Bacteriophage sp.	15135	Human metagenome
BK044786	3	1	Caudoviricetes sp.	17604	Human metagenome
BK045027	3	18	Caudoviricetes sp.	15695	Human metagenome
BK045229	3	23	Caudoviricetes sp.	14998	Human metagenome
BK045415	3	18	Caudoviricetes sp.	16478	Human metagenome
BK045666	3	18	Caudoviricetes sp.	16974	Human metagenome
BK045668	3	18	Caudoviricetes sp.	19623	Human metagenome
BK045800	3	1	Caudoviricetes sp.	16213	Human metagenome
BK045900	3	18	Caudoviricetes sp.	15070	Human metagenome
BK046452	3	1	Bacteriophage sp.	17968	Human metagenome
BK046576	3	18	Caudoviricetes sp.	19815	Human metagenome
BK046863	3	18	Caudoviricetes sp.	16282	Human metagenome
BK047179	3	1	Caudoviricetes sp.	17789	Human metagenome
BK047571	3	18	Caudoviricetes sp.	19299	Human metagenome
BK047883	3	18	Caudoviricetes sp.	17949	Human metagenome
BK048248	3	1	Caudoviricetes sp.	17575	Human metagenome
BK048794	3	18	Caudoviricetes sp.	19162	Human metagenome
BK048836	3	1	Bacteriophage sp.	17316	Human metagenome
BK049053	3	1	Bacteriophage sp.	15940	Human metagenome
BK049290	3	18	Caudoviricetes sp.	19923	Human metagenome
BK049635	3	1	Bacteriophage sp.	13379	Human metagenome
BK049705	3	18	Caudoviricetes sp.	14045	Human metagenome
BK050059	3	18	Caudoviricetes sp.	15470	Human metagenome
BK050635	3	1	Bacteriophage sp.	14740	Human metagenome
BK050791	3	1	Bacteriophage sp.	16786	Human metagenome
BK051100	3	1	Bacteriophage sp.	19241	Human metagenome
BK051125	3	18	Caudoviricetes sp.	17118	Human metagenome
BK051184	3	1	Bacteriophage sp.	15745	Human metagenome
BK051327	3	1	Bacteriophage sp.	15618	Human metagenome
BK051443	3	18	Caudoviricetes sp.	17125	Human metagenome
BK051448	3	1	Bacteriophage sp.	16861	Human metagenome
BK051555	3	18	Caudoviricetes sp.	17304	Human metagenome
BK051838	3	18	Caudoviricetes sp.	13965	Human metagenome
BK052025	3	18	Caudoviricetes sp.	17373	Human metagenome
BK052259	3	1	Bacteriophage sp.	18604	Human metagenome
BK052284	3	1	Bacteriophage sp.	12348	Human metagenome
BK052440	3	18	Caudoviricetes sp.	19020	Human metagenome
BK052571	3	1	Bacteriophage sp.	16238	Human metagenome
BK052750	3	18	Caudoviricetes sp.	18041	Human metagenome
BK053995	3	18	Caudoviricetes sp.	15269	Human metagenome
BK054083	3	18	Caudoviricetes sp.	17758	Human metagenome
BK054225	3	19	Caudoviricetes sp.	18120	Human metagenome
BK054233	3	1	Bacteriophage sp.	15577	Human metagenome
BK054703	3	18	Caudoviricetes sp.	19095	Human metagenome
BK054915	3	1	Bacteriophage sp.	15497	Human metagenome
BK054917	3	1	Caudoviricetes sp.	13145	Human metagenome
BK055150	3	1	Caudoviricetes sp.	13009	Human metagenome
BK055226	3	18	Caudoviricetes sp.	16188	Human metagenome
BK055294	3	1	Caudoviricetes sp.	17483	Human metagenome
BK055401	3	18	Caudoviricetes sp.	19209	Human metagenome
BK055495	3	18	Caudoviricetes sp.	16371	Human metagenome
BK055642	3	1	Bacteriophage sp.	16307	Human metagenome
BK055937	3	1	Bacteriophage sp.	19108	Human metagenome
BK056013	3	18	Caudoviricetes sp.	16882	Human metagenome
BK056485	3	1	Caudoviricetes sp.	15627	Human metagenome
BK056561	3	1	Bacteriophage sp.	15020	Human metagenome
BK056824	3	1	Bacteriophage sp.	16378	Human metagenome
BK056926	3	18	Caudoviricetes sp.	16394	Human metagenome
BK057728	3	1	Caudoviricetes sp.	16699	Human metagenome
BK057910	3	1	Bacteriophage sp.	17089	Human metagenome
CACWBP010000018	3	1	uncultured Methanobrevibacter sp.	18585	cattle rumen
CANZRT000000000	3	1	uncultured podovirus	20322	human feces
CAOABX000000000	3	1	uncultured podovirus	19327	human feces
CAOAJD000000000	3	6	uncultured podovirus	20403	human feces
CAOCDG000000000	3	1	uncultured podovirus	20372	human feces
CAOFUA000000000	3	1	uncultured podovirus	20696	human feces
MK016490	3	18	Arthrobacter phage Anjali	19679	soil
MK016500	3	18	Arthrobacter phage Mendel	19428	soil
MN855716	3	6	Caudoviricetes sp.	8991	Apis Mellifera
MN988551	3	18	Rhizobium phage RHph_N3_8	18277	agricultural lands
MZ333134	3	18	Curtobacterium phage Pize	18290	organic waste
MZ333136	3	18	Curtobacterium phage Reje	17554	organic waste
ON381767	3	18	Curtobacterium phage Ayka	18400	Curtobacterium flaccumfaciens pv. flaccumfaciens C089
ON724010	3	18	Microbacterium phage PineapplePizza	16662	soil
ONOR01000018	3	1	uncultured Methanobrevibacter sp.	18585	0
OP073359	3	1	Bacteriophage sp.	15988	feces
OP073859	3	1	Bacteriophage sp.	15846	feces
OP073909	3	18	Bacteriophage sp.	19411	feces
OP073957	3	1	Bacteriophage sp.	17138	feces
OP074108	3	1	Bacteriophage sp.	15549	feces
OP074244	3	1	Bacteriophage sp.	15420	feces
OP075290	3	1	Bacteriophage sp.	16186	feces
OP075460	3	1	Bacteriophage sp.	15988	feces
OP549880	3	1	Bacteriophage sp.	15800	vaginal secretion
OR613470	3	18	Arthrobacter phage Tillums	20207	soil
OV696617	3	18	Glutamicibacter phage Voltaire	18418	French washed-rind cheese surface
BK014751	4	9	Podoviridae sp. ctoyw14	13828	Human metagenome
BK015145	4	9	Podoviridae sp. ctFkM10	13701	Human metagenome
BK016575	4	9	Caudoviricetes sp.	12273	Human metagenome
BK016940	4	9	Caudoviricetes sp.	12356	Human metagenome
BK017057	4	9	Caudoviricetes sp.	13729	Human metagenome
BK017935	4	9	Caudoviricetes sp.	12971	Human metagenome
BK018167	4	9	Caudoviricetes sp.	13528	Human metagenome
BK018621	4	9	Caudoviricetes sp.	12829	Human metagenome
BK018739	4	9	Caudoviricetes sp.	13488	Human metagenome
BK018774	4	9	Caudoviricetes sp.	13516	Human metagenome
BK019102	4	9	Caudoviricetes sp.	12900	Human metagenome
BK019475	4	9	Caudoviricetes sp.	12254	Human metagenome
BK019838	4	9	Caudoviricetes sp.	14135	Human metagenome
BK020095	4	9	Caudoviricetes sp.	13293	Human metagenome
BK020807	4	9	Caudoviricetes sp.	12958	Human metagenome
BK021444	4	9	Caudoviricetes sp.	12269	Human metagenome
BK021966	4	9	Caudoviricetes sp.	14029	Human metagenome
BK023121	4	9	Caudoviricetes sp.	12060	Human metagenome
BK024050	4	9	Caudoviricetes sp.	13492	Human metagenome
BK026804	4	9	Caudoviricetes sp.	13044	Human metagenome
BK027312	4	9	Caudoviricetes sp.	14483	Human metagenome
BK027933	4	9	Caudoviricetes sp.	14374	Human metagenome
BK028198	4	9	Caudoviricetes sp.	13395	Human metagenome
BK028273	4	9	Caudoviricetes sp.	13542	Human metagenome
BK029175	4	9	Caudoviricetes sp.	13535	Human metagenome
BK029185	4	9	Caudoviricetes sp.	12416	Human metagenome
BK029223	4	9	Caudoviricetes sp.	12221	Human metagenome
BK030094	4	9	Caudoviricetes sp.	13500	Human metagenome
BK030348	4	9	Caudoviricetes sp.	12834	Human metagenome
BK031088	4	9	Bacteriophage sp.	13196	Human metagenome
BK031520	4	9	Caudoviricetes sp.	13868	Human metagenome
BK031992	4	9	Caudoviricetes sp.	13669	Human metagenome
BK032113	4	9	Caudoviricetes sp.	14430	Human metagenome
BK032315	4	9	Caudoviricetes sp.	12787	Human metagenome
BK032945	4	9	Caudoviricetes sp.	12892	Human metagenome
BK033550	4	9	Caudoviricetes sp.	14372	Human metagenome
BK034249	4	9	Caudoviricetes sp.	13002	Human metagenome
BK034395	4	9	Caudoviricetes sp.	12304	Human metagenome
BK038196	4	9	Bacteriophage sp.	13925	Human metagenome
BK040095	4	9	Caudoviricetes sp.	12595	Human metagenome
BK042178	4	9	Caudoviricetes sp.	13926	Human metagenome
BK042314	4	9	Caudoviricetes sp.	13280	Human metagenome
BK043645	4	9	Caudoviricetes sp.	12611	Human metagenome
BK043715	4	9	Caudoviricetes sp.	12509	Human metagenome
BK044948	4	9	Caudoviricetes sp.	13248	Human metagenome
BK045541	4	9	Bacteriophage sp.	12618	Human metagenome
BK045546	4	9	Caudoviricetes sp.	12305	Human metagenome
BK045635	4	9	Caudoviricetes sp.	14024	Human metagenome
BK046422	4	9	Caudoviricetes sp.	12958	Human metagenome
BK047074	4	9	Caudoviricetes sp.	13913	Human metagenome
BK047230	4	9	Caudoviricetes sp.	12832	Human metagenome
BK047493	4	9	Caudoviricetes sp.	12474	Human metagenome
BK047611	4	9	Caudoviricetes sp.	13153	Human metagenome
BK047687	4	9	Caudoviricetes sp.	13135	Human metagenome
BK047953	4	9	Caudoviricetes sp.	14003	Human metagenome
BK047979	4	9	Caudoviricetes sp.	13598	Human metagenome
BK048108	4	9	Caudoviricetes sp.	14220	Human metagenome
BK048273	4	9	Caudoviricetes sp.	12673	Human metagenome
BK048377	4	9	Caudoviricetes sp.	14177	Human metagenome
BK048401	4	9	Caudoviricetes sp.	13368	Human metagenome
BK048576	4	9	Caudoviricetes sp.	12962	Human metagenome
BK048613	4	9	Caudoviricetes sp.	14338	Human metagenome
BK048819	4	9	Caudoviricetes sp.	12554	Human metagenome
BK049758	4	9	Caudoviricetes sp.	14527	Human metagenome
BK050252	4	9	Caudoviricetes sp.	13901	Human metagenome
BK051963	4	9	Caudoviricetes sp.	14154	Human metagenome
BK052032	4	9	Caudoviricetes sp.	12694	Human metagenome
BK052701	4	9	Caudoviricetes sp.	14080	Human metagenome
BK052904	4	9	Caudoviricetes sp.	12954	Human metagenome
BK053647	4	9	Caudoviricetes sp.	13399	Human metagenome
BK053914	4	9	Caudoviricetes sp.	14024	Human metagenome
BK053953	4	9	Caudoviricetes sp.	14310	Human metagenome
BK054764	4	9	Caudoviricetes sp.	13660	Human metagenome
BK055700	4	9	Caudoviricetes sp.	12748	Human metagenome
BK057835	4	9	Bacteriophage sp.	13142	Human metagenome
BK058457	4	9	Caudoviricetes sp.	13969	Human metagenome
BK058573	4	9	Caudoviricetes sp.	13997	Human metagenome
CANUMA000000000	4	9	uncultured podovirus	14217	human feces
CANUMB000000000	4	9	uncultured Caudovirales phage	13343	human feces
CANUZJ000000000	4	9	uncultured Caudovirales phage	13794	human feces
CANVHY000000000	4	9	uncultured Caudovirales phage	13342	human feces
CANVLU000000000	4	9	uncultured podovirus	13119	human feces
CANVRS000000000	4	9	uncultured podovirus	13994	human feces
CANWMV000000000	4	9	uncultured Caudovirales phage	13476	human feces
CANXAD000000000	4	9	uncultured podovirus	13693	human feces
CANXEY000000000	4	9	uncultured podovirus	12848	human feces
CANXIZ000000000	4	9	uncultured podovirus	12983	human feces
CANXPB000000000	4	9	uncultured Caudovirales phage	13715	human feces
CANXVS000000000	4	9	uncultured podovirus	13320	human feces
CANYDI000000000	4	9	uncultured podovirus	13449	human feces
CANYGS000000000	4	9	uncultured podovirus	13410	human feces
CANYKD000000000	4	9	uncultured Caudovirales phage	13853	human feces
CANZCN000000000	4	9	uncultured Caudovirales phage	13774	human feces
CANZPT000000000	4	9	uncultured podovirus	12629	human feces
CANZUK000000000	4	9	Myoviridae environmental samples	13150	human feces
CAOAKQ000000000	4	9	uncultured podovirus	13521	human feces
CAOANF000000000	4	9	uncultured podovirus	12801	human feces
CAOATU000000000	4	9	uncultured Caudovirales phage	13504	human feces
CAOAXD000000000	4	9	uncultured podovirus	13986	human feces
CAOAZR000000000	4	9	uncultured podovirus	13465	human feces
CAOBEA000000000	4	9	uncultured podovirus	13706	human feces
CAOBHJ000000000	4	9	uncultured podovirus	12604	human feces
CAOBMN000000000	4	9	uncultured Caudovirales phage	14162	human feces
CAOBWO000000000	4	9	uncultured podovirus	13715	human feces
CAOCRK000000000	4	9	uncultured podovirus	12505	human feces
CAOCWP000000000	4	9	uncultured Caudovirales phage	13196	human feces
CAOCYQ000000000	4	9	uncultured podovirus	13208	human feces
CAOCZV000000000	4	9	Myoviridae environmental samples	13380	human feces
CAOEDU000000000	4	9	uncultured podovirus	13906	human feces
CAOEQS000000000	4	9	uncultured podovirus	13646	human feces
CAOESD000000000	4	9	uncultured Caudovirales phage	12434	human feces
CAOFDK000000000	4	9	uncultured Caudovirales phage	14253	human feces
CAOFFV000000000	4	9	uncultured podovirus	12739	human feces
CAOFKC000000000	4	9	uncultured podovirus	13634	human feces
CAOFUO000000000	4	9	uncultured Caudovirales phage	12626	human feces
CAOHCY000000000	4	9	uncultured Caudovirales phage	13676	human feces
CAOHJL000000000	4	9	uncultured Caudovirales phage	12525	human feces
CAOHYB000000000	4	9	uncultured podovirus	13831	human feces
CAOIGV000000000	4	9	uncultured podovirus	13381	human feces
CAOIMM000000000	4	9	uncultured podovirus	12377	human feces
CAOINS000000000	4	9	uncultured Caudovirales phage	13630	human feces
CAOIYN000000000	4	9	uncultured podovirus	13316	human feces
MH510277	4	9	Podoviridae sp. ctfa10	13594	macaque stool
MT835998	4	9	Bacteriophage sp.	14017	human fecal samples
MT836587	4	9	Bacteriophage sp.	13694	human fecal samples
OP073451	4	9	Bacteriophage sp.	12968	feces
OP073566	4	9	Bacteriophage sp.	13507	feces
OP073913	4	9	Bacteriophage sp.	12397	feces
OP074541	4	9	Bacteriophage sp.	12905	feces
OP074995	4	9	Bacteriophage sp.	13649	feces
OP075893	4	9	Bacteriophage sp.	12969	feces
BK014755	5	5	Podoviridae sp. ctx9R1	14194	Human metagenome
BK015026	5	5	Podoviridae sp. ctval4	15501	Human metagenome
BK015569	5	5	Podoviridae sp. ctza028	17445	Human metagenome
BK015715	5	5	Podoviridae sp. ct3lO13	14139	Human metagenome
BK016007	5	5	Podoviridae sp. ctIyI17	15107	Human metagenome
BK016278	5	5	Caudoviricetes sp.	13317	Human metagenome
BK016417	5	5	Caudoviricetes sp.	17451	Human metagenome
BK016647	5	5	Caudoviricetes sp.	14646	Human metagenome
BK017541	5	5	Caudoviricetes sp.	16600	Human metagenome
BK017600	5	14	Caudoviricetes sp.	15385	Human metagenome
BK017612	5	5	Caudoviricetes sp.	13664	Human metagenome
BK017619	5	5	Caudoviricetes sp.	15830	Human metagenome
BK017657	5	5	Caudoviricetes sp.	13357	Human metagenome
BK017695	5	5	Caudoviricetes sp.	18476	Human metagenome
BK017866	5	5	Bacteriophage sp.	14100	Human metagenome
BK018051	5	5	Caudoviricetes sp.	16398	Human metagenome
BK018528	5	5	Caudoviricetes sp.	17598	Human metagenome
BK018737	5	5	Caudoviricetes sp.	14230	Human metagenome
BK018920	5	5	Caudoviricetes sp.	16864	Human metagenome
BK019571	5	5	Caudoviricetes sp.	14477	Human metagenome
BK020481	5	5	Caudoviricetes sp.	12267	Human metagenome
BK020694	5	5	Caudoviricetes sp.	14606	Human metagenome
BK020899	5	5	Caudoviricetes sp.	16747	Human metagenome
BK021918	5	5	Caudoviricetes sp.	15592	Human metagenome
BK022008	5	5	Caudoviricetes sp.	16717	Human metagenome
BK022174	5	5	Caudoviricetes sp.	14118	Human metagenome
BK023947	5	5	Caudoviricetes sp.	15104	Human metagenome
BK024126	5	5	Bacteriophage sp.	14485	Human metagenome
BK024408	5	5	Caudoviricetes sp.	15393	Human metagenome
BK024522	5	5	Bacteriophage sp.	16528	Human metagenome
BK026398	5	5	Caudoviricetes sp.	16404	Human metagenome
BK026718	5	5	Caudoviricetes sp.	16915	Human metagenome
BK026727	5	5	Caudoviricetes sp.	12666	Human metagenome
BK026855	5	5	Caudoviricetes sp.	14356	Human metagenome
BK027089	5	5	Caudoviricetes sp.	15902	Human metagenome
BK027380	5	5	Caudoviricetes sp.	13076	Human metagenome
BK027945	5	5	Caudoviricetes sp.	14566	Human metagenome
BK028014	5	5	Caudoviricetes sp.	15611	Human metagenome
BK028131	5	5	Caudoviricetes sp.	14943	Human metagenome
BK028391	5	5	Caudoviricetes sp.	16118	Human metagenome
BK028434	5	5	Caudoviricetes sp.	13788	Human metagenome
BK028619	5	15	Caudoviricetes sp.	15288	Human metagenome
BK028694	5	5	Caudoviricetes sp.	15147	Human metagenome
BK028757	5	5	Caudoviricetes sp.	15974	Human metagenome
BK029130	5	5	Bacteriophage sp.	16854	Human metagenome
BK029303	5	5	Caudoviricetes sp.	17186	Human metagenome
BK030164	5	5	Caudoviricetes sp.	16606	Human metagenome
BK030189	5	5	Caudoviricetes sp.	16840	Human metagenome
BK030264	5	5	Caudoviricetes sp.	15735	Human metagenome
BK030294	5	5	Caudoviricetes sp.	15584	Human metagenome
BK030470	5	5	Caudoviricetes sp.	15635	Human metagenome
BK030591	5	5	Caudoviricetes sp.	16729	Human metagenome
BK030593	5	5	Caudoviricetes sp.	15597	Human metagenome
BK030675	5	5	Caudoviricetes sp.	16802	Human metagenome
BK030912	5	5	Bacteriophage sp.	15276	Human metagenome
BK031180	5	5	Podoviridae sp. ctkBg18	15409	Human metagenome
BK031322	5	5	Caudoviricetes sp.	15268	Human metagenome
BK031468	5	15	Caudoviricetes sp.	16400	Human metagenome
BK031509	5	5	Caudoviricetes sp.	13329	Human metagenome
BK031566	5	5	Caudoviricetes sp.	17908	Human metagenome
BK031790	5	5	Caudoviricetes sp.	16406	Human metagenome
BK031837	5	5	Caudoviricetes sp.	15717	Human metagenome
BK032080	5	5	Bacteriophage sp.	15486	Human metagenome
BK032334	5	5	Caudoviricetes sp.	17065	Human metagenome
BK032444	5	5	Caudoviricetes sp.	16195	Human metagenome
BK032531	5	5	Podoviridae sp. ctEmK1	15613	Human metagenome
BK032955	5	5	Caudoviricetes sp.	13195	Human metagenome
BK033085	5	15	Caudoviricetes sp.	16078	Human metagenome
BK033209	5	5	Caudoviricetes sp.	13128	Human metagenome
BK033230	5	5	Caudoviricetes sp.	17468	Human metagenome
BK033537	5	5	Caudoviricetes sp.	14522	Human metagenome
BK033953	5	5	Caudoviricetes sp.	15806	Human metagenome
BK036175	5	5	Caudoviricetes sp.	14350	Human metagenome
BK036254	5	5	Caudoviricetes sp.	16086	Human metagenome
BK036519	5	5	Caudoviricetes sp.	16373	Human metagenome
BK036584	5	5	Caudoviricetes sp.	15627	Human metagenome
BK036733	5	5	Caudoviricetes sp.	17994	Human metagenome
BK036819	5	5	Caudoviricetes sp.	17056	Human metagenome
BK036838	5	5	Caudoviricetes sp.	14352	Human metagenome
BK036904	5	5	Caudoviricetes sp.	14498	Human metagenome
BK037437	5	6	Caudoviricetes sp.	16820	Human metagenome
BK038161	5	5	Caudoviricetes sp.	16709	Human metagenome
BK038460	5	5	Caudoviricetes sp.	15292	Human metagenome
BK038469	5	5	Caudoviricetes sp.	16648	Human metagenome
BK041509	5	5	Caudoviricetes sp.	12176	Human metagenome
BK043025	5	5	Caudoviricetes sp.	14675	Human metagenome
BK043145	5	5	Caudoviricetes sp.	15119	Human metagenome
BK043258	5	5	Caudoviricetes sp.	16362	Human metagenome
BK043304	5	5	Caudoviricetes sp.	17225	Human metagenome
BK043415	5	5	Caudoviricetes sp.	15129	Human metagenome
BK043987	5	5	Caudoviricetes sp.	15638	Human metagenome
BK044313	5	5	Caudoviricetes sp.	16099	Human metagenome
BK044465	5	5	Caudoviricetes sp.	14234	Human metagenome
BK044808	5	5	Caudoviricetes sp.	16965	Human metagenome
BK045111	5	5	Caudoviricetes sp.	14593	Human metagenome
BK045384	5	5	Caudoviricetes sp.	15133	Human metagenome
BK045929	5	5	Caudoviricetes sp.	14312	Human metagenome
BK046263	5	5	Caudoviricetes sp.	15396	Human metagenome
BK046677	5	5	Caudoviricetes sp.	16814	Human metagenome
BK046776	5	5	Caudoviricetes sp.	13163	Human metagenome
BK047118	5	5	Caudoviricetes sp.	15316	Human metagenome
BK047159	5	5	Caudoviricetes sp.	14486	Human metagenome
BK047795	5	5	Caudoviricetes sp.	12976	Human metagenome
BK048115	5	5	Caudoviricetes sp.	14625	Human metagenome
BK048531	5	5	Caudoviricetes sp.	16906	Human metagenome
BK049035	5	5	Caudoviricetes sp.	15983	Human metagenome
BK049354	5	5	Caudoviricetes sp.	14115	Human metagenome
BK049673	5	5	Caudoviricetes sp.	15061	Human metagenome
BK049674	5	5	Caudoviricetes sp.	17891	Human metagenome
BK049888	5	5	Caudoviricetes sp.	16769	Human metagenome
BK050013	5	5	Caudoviricetes sp.	15646	Human metagenome
BK050687	5	5	Caudoviricetes sp.	14684	Human metagenome
BK050973	5	5	Caudoviricetes sp.	12251	Human metagenome
BK051183	5	5	Caudoviricetes sp.	15342	Human metagenome
BK051421	5	5	Caudoviricetes sp.	15876	Human metagenome
BK051501	5	5	Caudoviricetes sp.	16448	Human metagenome
BK051771	5	5	Caudoviricetes sp.	16010	Human metagenome
BK052009	5	15	Caudoviricetes sp.	16217	Human metagenome
BK052466	5	5	Caudoviricetes sp.	14984	Human metagenome
BK052601	5	5	Caudoviricetes sp.	16917	Human metagenome
BK052766	5	5	Caudoviricetes sp.	14282	Human metagenome
BK053273	5	5	Caudoviricetes sp.	16985	Human metagenome
BK053424	5	5	Caudoviricetes sp.	15885	Human metagenome
BK054010	5	5	Caudoviricetes sp.	17229	Human metagenome
BK054048	5	5	Caudoviricetes sp.	14165	Human metagenome
BK055265	5	5	Caudoviricetes sp.	15386	Human metagenome
BK055481	5	5	Caudoviricetes sp.	13296	Human metagenome
BK056226	5	5	Caudoviricetes sp.	15846	Human metagenome
BK056610	5	5	Caudoviricetes sp.	16681	Human metagenome
BK056727	5	19	Caudoviricetes sp.	15725	Human metagenome
BK057504	5	5	Caudoviricetes sp.	16107	Human metagenome
BK057701	5	5	Caudoviricetes sp.	14819	Human metagenome
BK057832	5	5	Bacteriophage sp.	15422	Human metagenome
BK057842	5	5	Caudoviricetes sp.	27715	Human metagenome
BK058408	5	5	Caudoviricetes sp.	16719	Human metagenome
CANUXL000000000	5	5	uncultured Caudovirales phage	16893	human feces
CANUYE000000000	5	5	uncultured Caudovirales phage	18126	human feces
CANVHA000000000	5	5	uncultured podovirus	17652	human feces
CANWGE000000000	5	5	uncultured Caudovirales phage	17988	human feces
CANWIA000000000	5	5	uncultured Caudovirales phage	18826	human feces
CANXAS000000000	5	5	uncultured Caudovirales phage	17387	human feces
CANXCW000000000	5	5	uncultured Caudovirales phage	16252	human feces
CANYHE000000000	5	5	uncultured podovirus	17946	human feces
CAOADR000000000	5	5	uncultured Caudovirales phage	17768	human feces
CAOAZP000000000	5	5	uncultured Caudovirales phage	18238	human feces
CAOBMI000000000	5	5	uncultured Caudovirales phage	18908	human feces
CAOBTM000000000	5	5	uncultured Caudovirales phage	16895	human feces
CAOCJI000000000	5	5	uncultured Caudovirales phage	19175	human feces
CAOCRQ000000000	5	5	uncultured Caudovirales phage	17452	human feces
CAOFOV000000000	5	5	uncultured podovirus	17610	human feces
CAOFZO000000000	5	15	uncultured Caudovirales phage	17443	human feces
CAOGMH000000000	5	5	uncultured Caudovirales phage	15972	human feces
CAOGNX000000000	5	5	uncultured Caudovirales phage	18575	human feces
CAOIEG000000000	5	5	uncultured Caudovirales phage	16582	human feces
CAOIGR000000000	5	5	uncultured Caudovirales phage	17911	human feces
CAOIIR000000000	5	5	uncultured Caudovirales phage	17207	human feces
CAOIIV000000000	5	5	uncultured Caudovirales phage	18954	human feces
CAOIRM000000000	5	5	uncultured Caudovirales phage	17208	human feces
JAGCAI010000031	5	5	Methanobrevibacter sp.	18292	ruminant gastrointestinal tract
JAGCAI010000036	5	5	Methanobrevibacter sp.	16594	ruminant gastrointestinal tract
JAGCAI010000046	5	5	Methanobrevibacter sp.	16264	ruminant gastrointestinal tract
JAGCAI010000179	5	5	Methanobrevibacter sp.	18859	ruminant gastrointestinal tract
JAGCAI010000340	5	15	Methanobrevibacter sp.	18039	ruminant gastrointestinal tract
JAGCBE010000014	5	5	Methanobrevibacter sp.	18354	ruminant gastrointestinal tract
JAGCBE010000024	5	5	Methanobrevibacter sp.	16756	ruminant gastrointestinal tract
JAGCBE010000535	5	5	Methanobrevibacter sp.	16950	ruminant gastrointestinal tract
JAGCLR010000246	5	15	Methanobrevibacter sp.	18921	ruminant gastrointestinal tract
MT835814	5	5	Bacteriophage sp.	17329	human fecal samples
MT835854	5	5	Bacteriophage sp.	16397	human fecal samples
MT835939	5	19	Bacteriophage sp.	15080	human fecal samples
OP073038	5	5	Bacteriophage sp.	15929	feces
OP073150	5	5	Bacteriophage sp.	17332	feces
OP073392	5	5	Bacteriophage sp.	16757	feces
OP073719	5	5	Bacteriophage sp.	15601	feces
OP073867	5	5	Bacteriophage sp.	16608	feces
OP074245	5	5	Bacteriophage sp.	16426	feces
OP074670	5	5	Bacteriophage sp.	16332	feces
OP074694	5	5	Bacteriophage sp.	16584	feces
OP074831	5	5	Bacteriophage sp.	13865	feces
OP074839	5	5	Bacteriophage sp.	17327	feces
OP074960	5	5	Bacteriophage sp.	15619	feces
OP075306	5	5	Bacteriophage sp.	13930	feces
OP075320	5	5	Bacteriophage sp.	12515	feces
OP075500	5	5	Bacteriophage sp.	15898	feces
OP075613	5	5	Bacteriophage sp.	15578	feces
OP075772	5	5	Bacteriophage sp.	12274	feces
OP075969	5	5	Bacteriophage sp.	16451	feces
OP076139	5	5	Bacteriophage sp.	15992	feces
BK014877	6	2	Podoviridae sp. cty0j11	18043	Human metagenome
BK014955	6	6	Podoviridae sp. ctiHu16	16963	Human metagenome
BK014971	6	5	Podoviridae sp. ctV3c15	12373	Human metagenome
BK015162	6	5	Podoviridae sp. ct2nF21	15710	Human metagenome
BK015337	6	5	Podoviridae sp. ctQZJ2	15854	Human metagenome
BK015402	6	6	Podoviridae sp. ctfAL26	15239	Human metagenome
BK015426	6	5	Podoviridae sp. ctHkH8	15451	Human metagenome
BK015485	6	6	Podoviridae sp. ctdKF3	14731	Human metagenome
BK015828	6	6	virus sp. ctxZT69	15748	Human metagenome
BK015897	6	2	Podoviridae sp. ctC8s18	14274	Human metagenome
BK015931	6	6	Podoviridae sp. ctjev1	13699	Human metagenome
BK016024	6	5	Podoviridae sp. cthau23	16804	Human metagenome
BK016074	6	5	Podoviridae sp. ctjVy23	14081	Human metagenome
BK016363	6	5	Caudoviricetes sp.	12153	Human metagenome
BK016424	6	5	Caudoviricetes sp.	15742	Human metagenome
BK016550	6	2	Caudoviricetes sp.	15143	Human metagenome
BK016585	6	2	Caudoviricetes sp.	15384	Human metagenome
BK016605	6	6	Caudoviricetes sp.	16989	Human metagenome
BK016685	6	2	Caudoviricetes sp.	16008	Human metagenome
BK016694	6	6	Caudoviricetes sp.	15788	Human metagenome
BK016807	6	5	Caudoviricetes sp.	16515	Human metagenome
BK016931	6	5	Caudoviricetes sp.	15608	Human metagenome
BK017117	6	5	Caudoviricetes sp.	15693	Human metagenome
BK017164	6	2	Caudoviricetes sp.	15005	Human metagenome
BK017257	6	6	Caudoviricetes sp.	16968	Human metagenome
BK017272	6	6	Caudoviricetes sp.	18399	Human metagenome
BK017338	6	6	Caudoviricetes sp.	13283	Human metagenome
BK017401	6	2	Caudoviricetes sp.	15746	Human metagenome
BK017404	6	11	Caudoviricetes sp.	17066	Human metagenome
BK017515	6	5	Caudoviricetes sp.	17095	Human metagenome
BK017745	6	9	Caudoviricetes sp.	18159	Human metagenome
BK018008	6	5	Caudoviricetes sp.	16232	Human metagenome
BK018037	6	6	Caudoviricetes sp.	15899	Human metagenome
BK018142	6	18	Caudoviricetes sp.	16335	Human metagenome
BK018285	6	6	Caudoviricetes sp.	16960	Human metagenome
BK018299	6	5	Caudoviricetes sp.	17526	Human metagenome
BK018326	6	5	Caudoviricetes sp.	15008	Human metagenome
BK018356	6	2	Caudoviricetes sp.	17079	Human metagenome
BK018365	6	5	Bacteriophage sp.	14477	Human metagenome
BK018448	6	5	Caudoviricetes sp.	15732	Human metagenome
BK018453	6	6	Caudoviricetes sp.	16004	Human metagenome
BK018557	6	5	Caudoviricetes sp.	16827	Human metagenome
BK018583	6	5	Caudoviricetes sp.	16947	Human metagenome
BK018599	6	6	Caudoviricetes sp.	15977	Human metagenome
BK018777	6	5	Caudoviricetes sp.	17574	Human metagenome
BK018806	6	6	Caudoviricetes sp.	17342	Human metagenome
BK018832	6	9	Bacteriophage sp.	18552	Human metagenome
BK018911	6	5	Caudoviricetes sp.	14775	Human metagenome
BK019131	6	6	Caudoviricetes sp.	16817	Human metagenome
BK019191	6	6	Caudoviricetes sp.	18575	Human metagenome
BK019379	6	5	Caudoviricetes sp.	12848	Human metagenome
BK019519	6	6	Caudoviricetes sp.	13049	Human metagenome
BK019670	6	6	Caudoviricetes sp.	15334	Human metagenome
BK019836	6	14	Caudoviricetes sp.	12467	Human metagenome
BK019891	6	2	Caudoviricetes sp.	15700	Human metagenome
BK020067	6	5	Caudoviricetes sp.	13183	Human metagenome
BK020078	6	6	Caudoviricetes sp.	13877	Human metagenome
BK020171	6	15	Caudoviricetes sp.	14629	Human metagenome
BK020357	6	5	Caudoviricetes sp.	13421	Human metagenome
BK020388	6	6	Caudoviricetes sp.	12461	Human metagenome
BK020549	6	6	Caudoviricetes sp.	16514	Human metagenome
BK020564	6	5	Bacteriophage sp.	15571	Human metagenome
BK020566	6	14	Caudoviricetes sp.	14924	Human metagenome
BK020574	6	2	Caudoviricetes sp.	16258	Human metagenome
BK020578	6	2	Caudoviricetes sp.	16314	Human metagenome
BK020723	6	6	Caudoviricetes sp.	16963	Human metagenome
BK020744	6	11	Caudoviricetes sp.	13309	Human metagenome
BK020771	6	6	Caudoviricetes sp.	15179	Human metagenome
BK020774	6	5	Caudoviricetes sp.	13519	Human metagenome
BK020779	6	6	Caudoviricetes sp.	18729	Human metagenome
BK020815	6	5	Caudoviricetes sp.	17843	Human metagenome
BK020891	6	6	Caudoviricetes sp.	12767	Human metagenome
BK020966	6	19	Caudoviricetes sp.	14648	Human metagenome
BK021096	6	6	Caudoviricetes sp.	13646	Human metagenome
BK021178	6	6	Caudoviricetes sp.	14660	Human metagenome
BK021179	6	6	Caudoviricetes sp.	15307	Human metagenome
BK021235	6	6	Caudoviricetes sp.	16207	Human metagenome
BK021253	6	5	Caudoviricetes sp.	14710	Human metagenome
BK021361	6	6	Caudoviricetes sp.	15628	Human metagenome
BK021440	6	6	Caudoviricetes sp.	16070	Human metagenome
BK021513	6	2	Caudoviricetes sp.	16449	Human metagenome
BK021570	6	6	Caudoviricetes sp.	17439	Human metagenome
BK021618	6	6	Caudoviricetes sp.	13565	Human metagenome
BK021641	6	5	Caudoviricetes sp.	12472	Human metagenome
BK021700	6	5	Caudoviricetes sp.	18223	Human metagenome
BK021917	6	15	Caudoviricetes sp.	16026	Human metagenome
BK022013	6	5	Caudoviricetes sp.	13032	Human metagenome
BK022150	6	5	Caudoviricetes sp.	15080	Human metagenome
BK022160	6	5	Caudoviricetes sp.	16479	Human metagenome
BK022209	6	5	Caudoviricetes sp.	16704	Human metagenome
BK022276	6	2	Caudoviricetes sp.	13272	Human metagenome
BK022591	6	6	Caudoviricetes sp.	19395	Human metagenome
BK022769	6	13	Caudoviricetes sp.	14777	Human metagenome
BK022781	6	6	Caudoviricetes sp.	16280	Human metagenome
BK023051	6	5	Caudoviricetes sp.	17292	Human metagenome
BK023692	6	5	Caudoviricetes sp.	14515	Human metagenome
BK023746	6	6	Caudoviricetes sp.	12600	Human metagenome
BK024038	6	5	Caudoviricetes sp.	15965	Human metagenome
BK024120	6	5	Caudoviricetes sp.	14766	Human metagenome
BK024193	6	4	Caudoviricetes sp.	12104	Human metagenome
BK025320	6	6	Caudoviricetes sp.	18957	Human metagenome
BK025463	6	6	Caudoviricetes sp.	17972	Human metagenome
BK025829	6	5	Caudoviricetes sp.	16507	Human metagenome
BK025890	6	5	Caudoviricetes sp.	17048	Human metagenome
BK025968	6	5	Caudoviricetes sp.	18502	Human metagenome
BK026016	6	6	Caudoviricetes sp.	16116	Human metagenome
BK026200	6	5	Caudoviricetes sp.	15418	Human metagenome
BK026342	6	6	Caudoviricetes sp.	14542	Human metagenome
BK026416	6	6	Caudoviricetes sp.	13417	Human metagenome
BK026478	6	5	Caudoviricetes sp.	17202	Human metagenome
BK026498	6	6	Caudoviricetes sp.	15806	Human metagenome
BK026586	6	6	Caudoviricetes sp.	16547	Human metagenome
BK026637	6	5	Caudoviricetes sp.	12494	Human metagenome
BK026681	6	6	Caudoviricetes sp.	19255	Human metagenome
BK026850	6	5	Caudoviricetes sp.	13563	Human metagenome
BK026872	6	5	Caudoviricetes sp.	16875	Human metagenome
BK026924	6	9	Caudoviricetes sp.	17474	Human metagenome
BK027234	6	5	Caudoviricetes sp.	17690	Human metagenome
BK027316	6	5	Caudoviricetes sp.	16705	Human metagenome
BK027379	6	6	Caudoviricetes sp.	15183	Human metagenome
BK027565	6	1	Caudoviricetes sp.	16777	Human metagenome
BK027650	6	14	Caudoviricetes sp.	14648	Human metagenome
BK027723	6	6	Caudoviricetes sp.	15963	Human metagenome
BK027828	6	5	Caudoviricetes sp.	15926	Human metagenome
BK027879	6	6	Caudoviricetes sp.	14294	Human metagenome
BK028063	6	6	Caudoviricetes sp.	13769	Human metagenome
BK028207	6	5	Caudoviricetes sp.	15082	Human metagenome
BK028267	6	5	Caudoviricetes sp.	16441	Human metagenome
BK028415	6	5	Caudoviricetes sp.	16208	Human metagenome
BK028473	6	6	Caudoviricetes sp.	15907	Human metagenome
BK028483	6	15	Caudoviricetes sp.	16139	Human metagenome
BK028637	6	11	Caudoviricetes sp.	15621	Human metagenome
BK028888	6	6	Caudoviricetes sp.	14606	Human metagenome
BK029057	6	6	Caudoviricetes sp.	15609	Human metagenome
BK029510	6	14	Caudoviricetes sp.	13183	Human metagenome
BK029545	6	6	Caudoviricetes sp.	14989	Human metagenome
BK029890	6	15	Caudoviricetes sp.	16376	Human metagenome
BK029997	6	5	Caudoviricetes sp.	16381	Human metagenome
BK030038	6	5	Caudoviricetes sp.	14105	Human metagenome
BK030082	6	6	Caudoviricetes sp.	16355	Human metagenome
BK030161	6	5	Caudoviricetes sp.	15893	Human metagenome
BK030321	6	5	Caudoviricetes sp.	15141	Human metagenome
BK030368	6	6	Caudoviricetes sp.	12792	Human metagenome
BK030380	6	6	Caudoviricetes sp.	16267	Human metagenome
BK030395	6	6	Bacteriophage sp.	16780	Human metagenome
BK030477	6	6	Caudoviricetes sp.	15063	Human metagenome
BK030544	6	6	Caudoviricetes sp.	17504	Human metagenome
BK030581	6	5	Bacteriophage sp.	16120	Human metagenome
BK030649	6	6	Caudoviricetes sp.	16241	Human metagenome
BK030683	6	15	Caudoviricetes sp.	13929	Human metagenome
BK030684	6	14	Bacteriophage sp.	15125	Human metagenome
BK030686	6	6	Caudoviricetes sp.	15282	Human metagenome
BK030783	6	5	Caudoviricetes sp.	16954	Human metagenome
BK030867	6	6	Caudoviricetes sp.	13358	Human metagenome
BK030875	6	5	Caudoviricetes sp.	13401	Human metagenome
BK030925	6	6	Caudoviricetes sp.	12924	Human metagenome
BK031323	6	5	Caudoviricetes sp.	16651	Human metagenome
BK031515	6	5	Caudoviricetes sp.	15268	Human metagenome
BK031627	6	6	Caudoviricetes sp.	14238	Human metagenome
BK031628	6	6	Caudoviricetes sp.	16301	Human metagenome
BK031796	6	5	Caudoviricetes sp.	17004	Human metagenome
BK031802	6	6	Caudoviricetes sp.	18707	Human metagenome
BK031994	6	5	Caudoviricetes sp.	14533	Human metagenome
BK032086	6	5	Caudoviricetes sp.	16749	Human metagenome
BK032320	6	6	Caudoviricetes sp.	15874	Human metagenome
BK032360	6	5	Caudoviricetes sp.	15391	Human metagenome
BK032378	6	6	Caudoviricetes sp.	15981	Human metagenome
BK033426	6	14	Caudoviricetes sp.	13400	Human metagenome
BK033741	6	6	Caudoviricetes sp.	13791	Human metagenome
BK034418	6	6	Caudoviricetes sp.	17911	Human metagenome
BK035809	6	6	Caudoviricetes sp.	26160	Human metagenome
BK036022	6	6	Caudoviricetes sp.	15817	Human metagenome
BK036157	6	5	Caudoviricetes sp.	16158	Human metagenome
BK036460	6	6	Caudoviricetes sp.	12802	Human metagenome
BK036624	6	15	Caudoviricetes sp.	16360	Human metagenome
BK036664	6	6	Caudoviricetes sp.	12745	Human metagenome
BK036773	6	5	Caudoviricetes sp.	14910	Human metagenome
BK036893	6	5	Caudoviricetes sp.	17633	Human metagenome
BK036915	6	6	Bacteriophage sp.	14506	Human metagenome
BK036925	6	2	Caudoviricetes sp.	16111	Human metagenome
BK036996	6	5	Caudoviricetes sp.	13577	Human metagenome
BK037031	6	5	Caudoviricetes sp.	15096	Human metagenome
BK037072	6	6	Caudoviricetes sp.	17347	Human metagenome
BK037281	6	6	Caudoviricetes sp.	14623	Human metagenome
BK037364	6	6	Caudoviricetes sp.	14163	Human metagenome
BK037502	6	5	Caudoviricetes sp.	16215	Human metagenome
BK037652	6	14	Bacteriophage sp.	13836	Human metagenome
BK037681	6	5	Bacteriophage sp.	17112	Human metagenome
BK037867	6	6	Caudoviricetes sp.	15502	Human metagenome
BK037882	6	5	Caudoviricetes sp.	16085	Human metagenome
BK037901	6	6	Caudoviricetes sp.	18948	Human metagenome
BK038067	6	6	Caudoviricetes sp.	19016	Human metagenome
BK038159	6	2	Caudoviricetes sp.	15565	Human metagenome
BK038204	6	6	Caudoviricetes sp.	15991	Human metagenome
BK038596	6	6	Caudoviricetes sp.	15544	Human metagenome
BK038633	6	15	Caudoviricetes sp.	15848	Human metagenome
BK039250	6	9	Bacteriophage sp.	18091	Human metagenome
BK039656	6	6	Caudoviricetes sp.	19697	Human metagenome
BK039881	6	6	Caudoviricetes sp.	15963	Human metagenome
BK039922	6	5	Caudoviricetes sp.	16700	Human metagenome
BK040921	6	6	Caudoviricetes sp.	18401	Human metagenome
BK041104	6	5	Caudoviricetes sp.	16425	Human metagenome
BK041672	6	13	Caudoviricetes sp.	14791	Human metagenome
BK041717	6	13	Caudoviricetes sp.	15082	Human metagenome
BK041978	6	2	Caudoviricetes sp.	16896	Human metagenome
BK042223	6	5	Caudoviricetes sp.	16269	Human metagenome
BK042877	6	15	Caudoviricetes sp.	16857	Human metagenome
BK042884	6	5	Caudoviricetes sp.	15636	Human metagenome
BK043032	6	6	Caudoviricetes sp.	17865	Human metagenome
BK043319	6	1	Caudoviricetes sp.	15558	Human metagenome
BK043424	6	5	Caudoviricetes sp.	16467	Human metagenome
BK043490	6	6	Caudoviricetes sp.	17944	Human metagenome
BK043531	6	6	Caudoviricetes sp.	14772	Human metagenome
BK043669	6	6	Caudoviricetes sp.	20107	Human metagenome
BK043702	6	6	Caudoviricetes sp.	14700	Human metagenome
BK043707	6	14	Bacteriophage sp.	14256	Human metagenome
BK043741	6	6	Caudoviricetes sp.	17337	Human metagenome
BK043786	6	5	Caudoviricetes sp.	14443	Human metagenome
BK044171	6	6	Caudoviricetes sp.	15701	Human metagenome
BK044373	6	5	Bacteriophage sp.	15043	Human metagenome
BK044393	6	6	Caudoviricetes sp.	17972	Human metagenome
BK044509	6	5	Caudoviricetes sp.	14051	Human metagenome
BK044933	6	5	Caudoviricetes sp.	15770	Human metagenome
BK045189	6	14	Caudoviricetes sp.	12071	Human metagenome
BK045312	6	5	Caudoviricetes sp.	15161	Human metagenome
BK045356	6	19	Bacteriophage sp.	14430	Human metagenome
BK045368	6	6	Caudoviricetes sp.	15950	Human metagenome
BK045489	6	6	Caudoviricetes sp.	13349	Human metagenome
BK045615	6	6	Caudoviricetes sp.	17156	Human metagenome
BK045784	6	9	Caudoviricetes sp.	17003	Human metagenome
BK045855	6	7	Caudoviricetes sp.	15419	Human metagenome
BK045919	6	14	Caudoviricetes sp.	14741	Human metagenome
BK045937	6	5	Caudoviricetes sp.	17727	Human metagenome
BK046336	6	6	Caudoviricetes sp.	13116	Human metagenome
BK046423	6	6	Caudoviricetes sp.	16920	Human metagenome
BK046635	6	6	Caudoviricetes sp.	13617	Human metagenome
BK046681	6	5	Caudoviricetes sp.	17466	Human metagenome
BK046882	6	2	Caudoviricetes sp.	16772	Human metagenome
BK046930	6	15	Caudoviricetes sp.	15638	Human metagenome
BK046975	6	21	Bacteriophage sp.	18153	Human metagenome
BK046992	6	19	Caudoviricetes sp.	17264	Human metagenome
BK047030	6	6	Caudoviricetes sp.	14520	Human metagenome
BK047223	6	15	Caudoviricetes sp.	15025	Human metagenome
BK047563	6	2	Caudoviricetes sp.	14946	Human metagenome
BK047641	6	5	Caudoviricetes sp.	15282	Human metagenome
BK047691	6	6	Caudoviricetes sp.	16695	Human metagenome
BK047696	6	6	Caudoviricetes sp.	15765	Human metagenome
BK047729	6	6	Caudoviricetes sp.	13640	Human metagenome
BK048034	6	5	Caudoviricetes sp.	16561	Human metagenome
BK048050	6	5	Caudoviricetes sp.	15241	Human metagenome
BK048341	6	5	Caudoviricetes sp.	15567	Human metagenome
BK048395	6	2	Caudoviricetes sp.	15667	Human metagenome
BK048603	6	15	Caudoviricetes sp.	16488	Human metagenome
BK048826	6	6	Caudoviricetes sp.	16302	Human metagenome
BK048877	6	5	Caudoviricetes sp.	18568	Human metagenome
BK048913	6	21	Bacteriophage sp.	17973	Human metagenome
BK049076	6	5	Caudoviricetes sp.	16204	Human metagenome
BK049229	6	2	Caudoviricetes sp.	13293	Human metagenome
BK049507	6	6	Caudoviricetes sp.	14119	Human metagenome
BK049588	6	15	Caudoviricetes sp.	16446	Human metagenome
BK049784	6	5	Caudoviricetes sp.	17549	Human metagenome
BK049964	6	5	Caudoviricetes sp.	15121	Human metagenome
BK050104	6	15	Caudoviricetes sp.	14906	Human metagenome
BK050126	6	6	Bacteriophage sp.	18640	Human metagenome
BK050156	6	5	Caudoviricetes sp.	16942	Human metagenome
BK050418	6	2	Caudoviricetes sp.	13072	Human metagenome
BK050922	6	5	Caudoviricetes sp.	17821	Human metagenome
BK051119	6	2	Caudoviricetes sp.	12828	Human metagenome
BK051214	6	6	Caudoviricetes sp.	15280	Human metagenome
BK051570	6	2	Caudoviricetes sp.	14550	Human metagenome
BK051605	6	2	Caudoviricetes sp.	15643	Human metagenome
BK051648	6	2	Caudoviricetes sp.	16165	Human metagenome
BK051876	6	5	Caudoviricetes sp.	16115	Human metagenome
BK052323	6	2	Caudoviricetes sp.	15039	Human metagenome
BK052476	6	14	Caudoviricetes sp.	15201	Human metagenome
BK052489	6	5	Caudoviricetes sp.	18418	Human metagenome
BK052753	6	5	Caudoviricetes sp.	13511	Human metagenome
BK052888	6	5	Caudoviricetes sp.	14511	Human metagenome
BK052906	6	6	Caudoviricetes sp.	14653	Human metagenome
BK052908	6	6	Caudoviricetes sp.	15969	Human metagenome
BK053023	6	5	Caudoviricetes sp.	15928	Human metagenome
BK053261	6	14	Caudoviricetes sp.	13661	Human metagenome
BK053339	6	5	Caudoviricetes sp.	15704	Human metagenome
BK053472	6	6	Caudoviricetes sp.	15380	Human metagenome
BK053606	6	5	Caudoviricetes sp.	15835	Human metagenome
BK053639	6	14	Caudoviricetes sp.	12316	Human metagenome
BK053739	6	6	Bacteriophage sp.	18937	Human metagenome
BK053778	6	15	Caudoviricetes sp.	16770	Human metagenome
BK053857	6	5	Caudoviricetes sp.	15226	Human metagenome
BK053864	6	6	Caudoviricetes sp.	16509	Human metagenome
BK054050	6	6	Caudoviricetes sp.	14350	Human metagenome
BK054081	6	15	Caudoviricetes sp.	14960	Human metagenome
BK054294	6	5	Caudoviricetes sp.	15919	Human metagenome
BK054667	6	5	Caudoviricetes sp.	14960	Human metagenome
BK055326	6	5	Caudoviricetes sp.	17625	Human metagenome
BK055657	6	5	Caudoviricetes sp.	12053	Human metagenome
BK055710	6	6	Caudoviricetes sp.	13693	Human metagenome
BK055865	6	6	Caudoviricetes sp.	18310	Human metagenome
BK056151	6	6	Caudoviricetes sp.	14670	Human metagenome
BK056164	6	5	Caudoviricetes sp.	15675	Human metagenome
BK056224	6	15	Caudoviricetes sp.	15965	Human metagenome
BK056241	6	2	Caudoviricetes sp.	17607	Human metagenome
BK056306	6	5	Caudoviricetes sp.	16151	Human metagenome
BK056486	6	6	Caudoviricetes sp.	13139	Human metagenome
BK057157	6	5	Caudoviricetes sp.	14892	Human metagenome
BK057423	6	5	Caudoviricetes sp.	16424	Human metagenome
BK057466	6	5	Caudoviricetes sp.	16780	Human metagenome
BK057786	6	15	Caudoviricetes sp.	15435	Human metagenome
BK057825	6	9	Bacteriophage sp.	17927	Human metagenome
BK057936	6	2	Caudoviricetes sp.	14370	Human metagenome
BK057982	6	15	Caudoviricetes sp.	16253	Human metagenome
BK058048	6	6	Caudoviricetes sp.	16080	Human metagenome
BK058170	6	6	Caudoviricetes sp.	13719	Human metagenome
BK058531	6	5	Caudoviricetes sp.	15071	Human metagenome
BK058581	6	19	Caudoviricetes sp.	12460	Human metagenome
BK058824	6	15	Caudoviricetes sp.	15292	Human metagenome
BK058988	6	5	Caudoviricetes sp.	14456	Human metagenome
BK059007	6	5	Caudoviricetes sp.	13772	Human metagenome
CALAWK010000126	6	6	uncultured Methanomassiliicoccales archaeon	10478	gut metagenome
CANXOS000000000	6	5	uncultured Caudovirales phage	17643	human feces
CANYTE000000000	6	5	uncultured Caudovirales phage	18007	human feces
CANYUD000000000	6	5	uncultured podovirus	16181	human feces
CANZNQ000000000	6	5	uncultured Caudovirales phage	17355	human feces
CAOAPN000000000	6	5	uncultured Caudovirales phage	17239	human feces
CAOAVH000000000	6	9	uncultured Caudovirales phage	18025	human feces
CAOBCX000000000	6	5	uncultured podovirus	18131	human feces
CAOCGI000000000	6	5	uncultured Caudovirales phage	17920	human feces
CAOCJE000000000	6	5	uncultured Caudovirales phage	18255	human feces
CAODBI000000000	6	5	uncultured Caudovirales phage	18595	human feces
CAODWK000000000	6	5	uncultured Caudovirales phage	17547	human feces
CAOERF000000000	6	14	uncultured podovirus	15062	human feces
CAOETN000000000	6	5	uncultured Caudovirales phage	17146	human feces
CAOEVA000000000	6	5	uncultured Caudovirales phage	18309	human feces
CAOEWG000000000	6	5	uncultured Caudovirales phage	17904	human feces
CAOFTW000000000	6	5	uncultured Caudovirales phage	17937	human feces
CAOFXU000000000	6	5	uncultured Caudovirales phage	17383	human feces
CAOGKM000000000	6	5	uncultured Caudovirales phage	17145	human feces
CAOGLX000000000	6	5	uncultured Caudovirales phage	18573	human feces
CAOGZP000000000	6	6	uncultured podovirus	18664	human feces
CAOHQH000000000	6	5	uncultured Caudovirales phage	17525	human feces
JAGCAI010000078	6	5	Methanobrevibacter sp.	22666	ruminant gastrointestinal tract
JAGCAI010000448	6	5	Methanobrevibacter sp.	22287	ruminant gastrointestinal tract
JAGCAQ010000016	6	6	Methanobrevibacter sp.	18208	ruminant gastrointestinal tract
JAGCAQ010000165	6	6	Methanobrevibacter sp.	16405	ruminant gastrointestinal tract
JAGCBE010000243	6	14	Methanobrevibacter sp.	11191	ruminant gastrointestinal tract
JAGCBE010000384	6	14	Methanobrevibacter sp.	16041	ruminant gastrointestinal tract
JAGCBE010000392	6	14	Methanobrevibacter sp.	15853	ruminant gastrointestinal tract
JAGCBE010000405	6	15	Methanobrevibacter sp.	16020	ruminant gastrointestinal tract
JAGCBE010000469	6	6	Methanobrevibacter sp.	15787	ruminant gastrointestinal tract
JAKSUE010000021	6	14	archaeon	11105	0
JAKSUE010000030	6	14	archaeon	9843	0
JQ341413	6	6	Weissella phage phiYS61	33594	0
MH617451	6	5	Podoviridae sp. ctjc_2	17829	house mouse tissue
MT835861	6	6	Bacteriophage sp.	16253	human fecal samples
MT835904	6	5	Bacteriophage sp.	15640	human fecal samples
MT836152	6	5	Bacteriophage sp.	12401	human fecal samples
MT836502	6	6	Bacteriophage sp.	10012	human fecal samples
MW679025	6	6	Eggerthella phage LE1-1	15977	septic tank water
OP072993	6	6	Bacteriophage sp.	13434	feces
OP072996	6	5	Bacteriophage sp.	15085	feces
OP073118	6	15	Bacteriophage sp.	16161	feces
OP073317	6	6	Bacteriophage sp.	16351	feces
OP073773	6	6	Bacteriophage sp.	15257	feces
OP073780	6	15	Bacteriophage sp.	16542	feces
OP073897	6	15	Bacteriophage sp.	12496	feces
OP073900	6	15	Bacteriophage sp.	12624	feces
OP073905	6	6	Bacteriophage sp.	11117	feces
OP074003	6	5	Bacteriophage sp.	15913	feces
OP074075	6	15	Bacteriophage sp.	15994	feces
OP074103	6	15	Bacteriophage sp.	16381	feces
OP074200	6	6	Bacteriophage sp.	15069	feces
OP074204	6	6	Bacteriophage sp.	15082	feces
OP074230	6	14	Bacteriophage sp.	15065	feces
OP074289	6	15	Bacteriophage sp.	12815	feces
OP074323	6	15	Bacteriophage sp.	16266	feces
OP074386	6	5	Bacteriophage sp.	15215	feces
OP074411	6	15	Bacteriophage sp.	11645	feces
OP074592	6	5	Bacteriophage sp.	15734	feces
OP074648	6	15	Bacteriophage sp.	16103	feces
OP074688	6	5	Bacteriophage sp.	14189	feces
OP074749	6	2	Bacteriophage sp.	13593	feces
OP074753	6	5	Bacteriophage sp.	13502	feces
OP074805	6	15	Bacteriophage sp.	15929	feces
OP074830	6	14	Bacteriophage sp.	15402	feces
OP074870	6	15	Bacteriophage sp.	15838	feces
OP074899	6	5	Bacteriophage sp.	15687	feces
OP074952	6	6	Bacteriophage sp.	15164	feces
OP075005	6	5	Bacteriophage sp.	15374	feces
OP075019	6	6	Bacteriophage sp.	13661	feces
OP075034	6	15	Bacteriophage sp.	16951	feces
OP075159	6	2	Bacteriophage sp.	13085	feces
OP075173	6	15	Bacteriophage sp.	16191	feces
OP075179	6	15	Bacteriophage sp.	16016	feces
OP075214	6	5	Bacteriophage sp.	15159	feces
OP075259	6	15	Bacteriophage sp.	14892	feces
OP075324	6	15	Bacteriophage sp.	16539	feces
OP075344	6	6	Bacteriophage sp.	15956	feces
OP075386	6	6	Bacteriophage sp.	15072	feces
OP075435	6	15	Bacteriophage sp.	16641	feces
OP075448	6	5	Bacteriophage sp.	15851	feces
OP075457	6	6	Bacteriophage sp.	17436	feces
OP075510	6	5	Bacteriophage sp.	13450	feces
OP075562	6	5	Bacteriophage sp.	15799	feces
OP075569	6	15	Bacteriophage sp.	15931	feces
OP075641	6	6	Bacteriophage sp.	16269	feces
OP075644	6	15	Bacteriophage sp.	16031	feces
OP075651	6	15	Bacteriophage sp.	16703	feces
OP075653	6	5	Bacteriophage sp.	15545	feces
OP075663	6	15	Bacteriophage sp.	11888	feces
OP075727	6	15	Bacteriophage sp.	15905	feces
OP075866	6	6	Bacteriophage sp.	14294	feces
OP075891	6	5	Bacteriophage sp.	16224	feces
OP075989	6	2	Bacteriophage sp.	18180	feces
OP076020	6	11	Bacteriophage sp.	17053	feces
OP076029	6	2	Bacteriophage sp.	18724	feces
OP076136	6	15	Bacteriophage sp.	16293	feces
OP076166	6	15	Bacteriophage sp.	16339	feces
OP076231	6	15	Bacteriophage sp.	15540	feces
OP076325	6	2	Bacteriophage sp.	16140	feces
OP172758	6	2	Hungatella phage CH17P1	15915	municipal sewage
OP172759	6	6	Clostridium phage CI55P1	14205	municipal sewage
OP172760	6	6	Clostridium phage CI55P2	14836	municipal sewage
OP172761	6	6	Clostridium phage CI130P1	14901	municipal sewage
OP172762	6	6	Clostridium phage CI130P2	14901	municipal sewage
OP172763	6	6	Clostridium phage CI461P1	14601	Human feces
OP172764	6	6	Clostridium phage CI461P2	14767	Human feces
OP172765	6	6	Clostridium phage CI461P3	14767	municipal sewage
OP172772	6	5	Clostridium phage CS229P1	16473	municipal sewage
OP172773	6	5	Clostridium phage CS229P2	16220	municipal sewage
OP172774	6	5	Clostridium phage CS229P3	16222	municipal sewage
BK015028	7	18	Podoviridae sp. ctJYR5	17336	Human metagenome
BK017141	7	6	Caudoviricetes sp.	15058	Human metagenome
BK021132	7	6	Caudoviricetes sp.	16203	Human metagenome
BK022201	7	6	Caudoviricetes sp.	16363	Human metagenome
BK022685	7	18	Caudoviricetes sp.	17592	Human metagenome
BK022941	7	18	Caudoviricetes sp.	17073	Human metagenome
BK023264	7	18	Caudoviricetes sp.	17050	Human metagenome
BK024583	7	18	Caudoviricetes sp.	17224	Human metagenome
BK031073	7	18	Caudoviricetes sp.	13928	Human metagenome
BK032858	7	18	Podoviridae sp. cttot15	17534	Human metagenome
BK033392	7	18	Caudoviricetes sp.	17143	Human metagenome
BK033403	7	18	Caudoviricetes sp.	17792	Human metagenome
BK033455	7	18	Caudoviricetes sp.	16535	Human metagenome
BK033528	7	18	Caudoviricetes sp.	13525	Human metagenome
BK033635	7	18	Caudoviricetes sp.	18022	Human metagenome
BK033639	7	18	Caudoviricetes sp.	13943	Human metagenome
BK033706	7	18	Caudoviricetes sp.	17294	Human metagenome
BK033765	7	18	Caudoviricetes sp.	12786	Human metagenome
BK033899	7	18	Caudoviricetes sp.	13192	Human metagenome
BK034366	7	18	Caudoviricetes sp.	18257	Human metagenome
BK034438	7	18	Caudoviricetes sp.	17865	Human metagenome
BK034444	7	18	Bacteriophage sp.	17683	Human metagenome
BK034519	7	18	Caudoviricetes sp.	17223	Human metagenome
BK034753	7	18	Caudoviricetes sp.	17272	Human metagenome
BK034825	7	18	Caudoviricetes sp.	15041	Human metagenome
BK035548	7	18	Caudoviricetes sp.	17710	Human metagenome
BK035578	7	18	Caudoviricetes sp.	18000	Human metagenome
BK035727	7	18	Caudoviricetes sp.	13585	Human metagenome
BK035747	7	18	Caudoviricetes sp.	17731	Human metagenome
BK035939	7	18	Caudoviricetes sp.	17042	Human metagenome
BK036108	7	18	Caudoviricetes sp.	17493	Human metagenome
BK036214	7	18	Caudoviricetes sp.	17014	Human metagenome
BK036484	7	18	Caudoviricetes sp.	12788	Human metagenome
BK036509	7	18	Caudoviricetes sp.	17423	Human metagenome
BK036651	7	18	Caudoviricetes sp.	17044	Human metagenome
BK036997	7	18	Caudoviricetes sp.	18156	Human metagenome
BK037109	7	18	Caudoviricetes sp.	17154	Human metagenome
BK037250	7	18	Caudoviricetes sp.	19069	0
BK037270	7	18	Caudoviricetes sp.	17348	Human metagenome
BK037419	7	18	Caudoviricetes sp.	14179	Human metagenome
BK037440	7	18	Caudoviricetes sp.	17568	Human metagenome
BK038622	7	18	Caudoviricetes sp.	16089	Human metagenome
BK039127	7	18	Caudoviricetes sp.	18254	Human metagenome
BK039293	7	18	Caudoviricetes sp.	17682	Human metagenome
BK039830	7	18	Bacteriophage sp.	17879	Human metagenome
BK040068	7	18	Caudoviricetes sp.	17591	Human metagenome
BK040481	7	18	Caudoviricetes sp.	17457	Human metagenome
BK040529	7	18	Bacteriophage sp.	17710	Human metagenome
BK041070	7	18	Caudoviricetes sp.	17839	Human metagenome
BK041075	7	18	Caudoviricetes sp.	15357	Human metagenome
BK041165	7	18	Caudoviricetes sp.	18308	Human metagenome
BK041395	7	18	Caudoviricetes sp.	15428	Human metagenome
BK041402	7	18	Caudoviricetes sp.	18309	Human metagenome
BK041596	7	18	Caudoviricetes sp.	17696	Human metagenome
BK041767	7	18	Caudoviricetes sp.	16911	Human metagenome
BK041818	7	18	Caudoviricetes sp.	16542	Human metagenome
BK041991	7	18	Caudoviricetes sp.	17075	Human metagenome
BK042928	7	18	Caudoviricetes sp.	17308	Human metagenome
BK043090	7	18	Caudoviricetes sp.	16352	Human metagenome
BK043279	7	18	Caudoviricetes sp.	17403	Human metagenome
BK043561	7	18	Caudoviricetes sp.	16227	Human metagenome
BK043997	7	18	Caudoviricetes sp.	17471	Human metagenome
BK044365	7	18	Caudoviricetes sp.	17485	Human metagenome
BK044683	7	18	Caudoviricetes sp.	17363	Human metagenome
BK044974	7	18	Caudoviricetes sp.	15788	Human metagenome
BK045203	7	18	Caudoviricetes sp.	14618	Human metagenome
BK045553	7	18	Caudoviricetes sp.	17784	Human metagenome
BK046034	7	18	Caudoviricetes sp.	18102	Human metagenome
BK046805	7	6	Caudoviricetes sp.	15435	Human metagenome
BK047200	7	18	Caudoviricetes sp.	17796	Human metagenome
BK047265	7	9	Caudoviricetes sp.	12479	Human metagenome
BK047373	7	18	Caudoviricetes sp.	17728	Human metagenome
BK047861	7	18	Caudoviricetes sp.	17070	Human metagenome
BK048337	7	18	Caudoviricetes sp.	17240	Human metagenome
BK048597	7	18	Caudoviricetes sp.	15320	Human metagenome
BK048979	7	18	Caudoviricetes sp.	12514	Human metagenome
BK053112	7	18	Caudoviricetes sp.	17284	Human metagenome
BK053471	7	18	Caudoviricetes sp.	17043	Human metagenome
BK053805	7	18	Caudoviricetes sp.	13759	Human metagenome
BK054012	7	18	Caudoviricetes sp.	17646	Human metagenome
BK054065	7	18	Caudoviricetes sp.	16831	Human metagenome
BK054140	7	18	Caudoviricetes sp.	17395	Human metagenome
BK054143	7	18	Caudoviricetes sp.	17612	Human metagenome
BK054289	7	18	Caudoviricetes sp.	17368	Human metagenome
BK055010	7	18	Caudoviricetes sp.	17348	Human metagenome
BK055420	7	18	Caudoviricetes sp.	13655	Human metagenome
BK056874	7	18	Caudoviricetes sp.	13581	Human metagenome
BK057132	7	18	Caudoviricetes sp.	12880	Human metagenome
BK058098	7	18	Caudoviricetes sp.	17562	Human metagenome
BK058259	7	18	Caudoviricetes sp.	16355	Human metagenome
BK058940	7	18	Caudoviricetes sp.	17311	Human metagenome
DQ123818	7	18	Actinomyces phage Av-1	17171	0
OP172766	7	6	Clostridium phage CI644P1	15557	municipal sewage
OP172767	7	6	Clostridium phage CI644P2	14620	municipal sewage
OP172768	7	6	Clostridium phage CI644P3	15466	municipal sewage
OP172769	7	6	Clostridium phage CI644P4	15401	municipal sewage
OP172770	7	6	Clostridium phage CI644P5	15443	municipal sewage
OP172771	7	6	Clostridium phage CI644P6	15412	municipal sewage
BK015135	8	8	virus sp. ctSf81	16185	Human metagenome
BK015836	8	8	virus sp. ctfPt13	15660	Human metagenome
BK016939	8	8	Bacteriophage sp.	16046	Human metagenome
BK017262	8	8	Bacteriophage sp.	15708	Human metagenome
BK017486	8	8	Bacteriophage sp.	14794	Human metagenome
BK017502	8	8	Bacteriophage sp.	15845	Human metagenome
BK019438	8	8	Bacteriophage sp.	14826	Human metagenome
BK019886	8	8	Bacteriophage sp.	15964	Human metagenome
BK020353	8	8	Bacteriophage sp.	16400	Human metagenome
BK020661	8	8	Bacteriophage sp.	15497	Human metagenome
BK020676	8	8	Bacteriophage sp.	15688	Human metagenome
BK020714	8	8	Bacteriophage sp.	16053	Human metagenome
BK020928	8	8	Bacteriophage sp.	16020	Human metagenome
BK020967	8	8	Bacteriophage sp.	16180	Human metagenome
BK021155	8	8	Bacteriophage sp.	15678	Human metagenome
BK021519	8	8	Bacteriophage sp.	15529	Human metagenome
BK021623	8	8	Bacteriophage sp.	14931	Human metagenome
BK022135	8	8	Bacteriophage sp.	15913	Human metagenome
BK022905	8	8	Bacteriophage sp.	15659	Human metagenome
BK025326	8	8	Bacteriophage sp.	15892	Human metagenome
BK025961	8	8	Bacteriophage sp.	15885	Human metagenome
BK026003	8	8	Bacteriophage sp.	15542	Human metagenome
BK026413	8	8	Bacteriophage sp.	15985	Human metagenome
BK026661	8	8	Bacteriophage sp.	16084	Human metagenome
BK026731	8	8	Bacteriophage sp.	15418	Human metagenome
BK027033	8	8	Bacteriophage sp.	15568	Human metagenome
BK027519	8	8	Bacteriophage sp.	16248	Human metagenome
BK027695	8	8	Caudoviricetes sp.	16237	Human metagenome
BK029177	8	8	Bacteriophage sp.	16101	Human metagenome
BK029468	8	8	Bacteriophage sp.	15580	Human metagenome
BK029536	8	8	Bacteriophage sp.	15915	Human metagenome
BK030750	8	1	Caudoviricetes sp.	12316	Human metagenome
BK031767	8	8	Bacteriophage sp.	16087	Human metagenome
BK031784	8	8	Bacteriophage sp.	16023	Human metagenome
BK032174	8	8	Bacteriophage sp.	15563	Human metagenome
BK033334	8	8	Bacteriophage sp.	15910	Human metagenome
BK037638	8	8	Bacteriophage sp.	15718	Human metagenome
BK043466	8	8	Bacteriophage sp.	15999	Human metagenome
BK043586	8	8	Bacteriophage sp.	15580	Human metagenome
BK044579	8	8	Bacteriophage sp.	16171	Human metagenome
BK044864	8	8	Bacteriophage sp.	15937	Human metagenome
BK046161	8	8	Bacteriophage sp.	15709	Human metagenome
BK048468	8	8	Bacteriophage sp.	12148	Human metagenome
BK049070	8	8	Bacteriophage sp.	16084	Human metagenome
BK049091	8	8	Bacteriophage sp.	15739	Human metagenome
BK049281	8	8	Bacteriophage sp.	16099	Human metagenome
BK049598	8	8	Bacteriophage sp.	15665	Human metagenome
BK050707	8	8	Bacteriophage sp.	16417	Human metagenome
BK051620	8	8	Bacteriophage sp.	15476	Human metagenome
BK051685	8	8	Caudoviricetes sp.	15921	Human metagenome
BK052794	8	8	Bacteriophage sp.	16130	Human metagenome
BK053033	8	8	Bacteriophage sp.	16202	Human metagenome
BK053594	8	8	Caudoviricetes sp.	14783	Human metagenome
BK053809	8	8	Bacteriophage sp.	16095	Human metagenome
BK054478	8	8	Bacteriophage sp.	15842	Human metagenome
BK054554	8	8	Bacteriophage sp.	15975	Human metagenome
BK054944	8	8	Bacteriophage sp.	13329	Human metagenome
BK055221	8	8	Bacteriophage sp.	15507	Human metagenome
BK056023	8	8	Caudoviricetes sp.	26066	Human metagenome
BK056641	8	8	Bacteriophage sp.	16024	Human metagenome
BK057546	8	8	Bacteriophage sp.	15969	Human metagenome
BK057690	8	8	Bacteriophage sp.	15995	Human metagenome
BK058571	8	8	Bacteriophage sp.	15970	Human metagenome
BK058579	8	8	Bacteriophage sp.	16372	Human metagenome
BK059099	8	8	virus sp. ctL1g6	17933	Human metagenome
JAGCAQ010000267	8	6	Methanobrevibacter sp.	12283	ruminant gastrointestinal tract
OP073063	8	8	Bacteriophage sp.	16544	feces
OP073070	8	8	Bacteriophage sp.	15728	feces
OP073157	8	8	Bacteriophage sp.	16149	feces
OP073166	8	8	Bacteriophage sp.	15811	feces
OP073626	8	8	Bacteriophage sp.	15865	feces
OP073753	8	8	Bacteriophage sp.	15713	feces
OP073816	8	8	Bacteriophage sp.	16075	feces
OP074006	8	8	Bacteriophage sp.	16030	feces
OP074258	8	8	Bacteriophage sp.	15879	feces
OP074968	8	8	Bacteriophage sp.	15835	feces
OP075166	8	8	Bacteriophage sp.	15891	feces
OP075341	8	8	Bacteriophage sp.	16327	feces
OP075705	8	8	Bacteriophage sp.	15735	feces
OP075908	8	8	Bacteriophage sp.	15936	feces
OP076069	8	8	Bacteriophage sp.	15765	feces
OP076244	8	8	Bacteriophage sp.	16134	feces
OP076374	8	8	Bacteriophage sp.	15703	feces
OP076411	8	8	Bacteriophage sp.	15999	feces
BK015695	9	6	Podoviridae sp. ctPbe19	15111	Human metagenome
BK030905	9	6	Caudoviricetes sp.	13801	Human metagenome
BK033297	9	6	Caudoviricetes sp.	14381	Human metagenome
BK042214	9	6	Caudoviricetes sp.	15832	Human metagenome
BK047581	9	6	Caudoviricetes sp.	14383	Human metagenome
BK055271	9	6	Caudoviricetes sp.	14784	Human metagenome
BK015716	10	23	Podoviridae sp. ctaUh10	18851	Human metagenome
BK016689	10	23	Caudoviricetes sp.	17993	Human metagenome
BK020109	10	23	Caudoviricetes sp.	18396	Human metagenome
BK020266	10	23	Caudoviricetes sp.	18658	Human metagenome
BK021037	10	23	Caudoviricetes sp.	18759	Human metagenome
BK021281	10	23	Caudoviricetes sp.	18216	Human metagenome
BK021503	10	23	Caudoviricetes sp.	19067	Human metagenome
BK021790	10	23	Caudoviricetes sp.	18487	Human metagenome
BK023996	10	23	Caudoviricetes sp.	17428	Human metagenome
BK025577	10	23	Caudoviricetes sp.	19148	Human metagenome
BK026237	10	23	Caudoviricetes sp.	18531	Human metagenome
BK028132	10	23	Caudoviricetes sp.	18469	Human metagenome
BK028278	10	23	Caudoviricetes sp.	14169	Human metagenome
BK031695	10	23	Caudoviricetes sp.	17729	Human metagenome
BK032220	10	23	Caudoviricetes sp.	18326	Human metagenome
BK032656	10	23	Podoviridae sp. ctCi71	18338	Human metagenome
BK036956	10	23	Caudoviricetes sp.	18233	Human metagenome
BK043248	10	23	Caudoviricetes sp.	18119	Human metagenome
BK044781	10	23	Caudoviricetes sp.	18468	Human metagenome
BK045168	10	23	Caudoviricetes sp.	16750	Human metagenome
BK046358	10	23	Caudoviricetes sp.	19666	Human metagenome
BK046999	10	23	Caudoviricetes sp.	18214	Human metagenome
BK047003	10	23	Caudoviricetes sp.	18047	Human metagenome
BK047537	10	23	Caudoviricetes sp.	18511	Human metagenome
BK050161	10	23	Caudoviricetes sp.	18012	Human metagenome
BK051356	10	23	Caudoviricetes sp.	17975	Human metagenome
BK053617	10	23	Caudoviricetes sp.	18756	Human metagenome
BK054790	10	23	Caudoviricetes sp.	17969	Human metagenome
BK054979	10	23	Caudoviricetes sp.	18593	Human metagenome
BK056555	10	23	Caudoviricetes sp.	17482	Human metagenome
CANXUV000000000	10	23	uncultured podovirus	18165	human feces
CANZEF000000000	10	23	uncultured podovirus	18400	human feces
MN855676	10	23	Bacteriophage sp.	18448	0
OP074857	10	23	Bacteriophage sp.	19077	feces
OP076350	10	23	Bacteriophage sp.	18276	feces
OP172658	10	23	Bifidobacterium phage BD811P1	17657	municipal sewage
OP172659	10	23	Bifidobacterium phage BD811P2	17827	municipal sewage
OP172660	10	23	Bifidobacterium phage BD811P3	17659	municipal sewage
BK015786	11	7	Podoviridae sp. ctyhE26	15311	Human metagenome
BK016314	11	19	Caudoviricetes sp.	14758	Human metagenome
BK016451	11	5	Caudoviricetes sp.	13562	Human metagenome
BK017030	11	7	Caudoviricetes sp.	14144	Human metagenome
BK018182	11	7	Caudoviricetes sp.	14943	Human metagenome
BK019304	11	7	Caudoviricetes sp.	15525	Human metagenome
BK020658	11	7	Caudoviricetes sp.	15973	Human metagenome
BK022965	11	5	Caudoviricetes sp.	14907	Human metagenome
BK024872	11	5	Caudoviricetes sp.	15611	Human metagenome
BK024942	11	5	Caudoviricetes sp.	13048	Human metagenome
BK026126	11	7	Caudoviricetes sp.	14713	Human metagenome
BK027757	11	6	Caudoviricetes sp.	12982	Human metagenome
BK031361	11	7	Caudoviricetes sp.	15514	Human metagenome
BK031439	11	18	Caudoviricetes sp.	16584	Human metagenome
BK031818	11	7	Caudoviricetes sp.	14929	Human metagenome
BK032028	11	1	Caudoviricetes sp.	14824	Human metagenome
BK033336	11	5	Caudoviricetes sp.	15780	Human metagenome
BK036565	11	7	Caudoviricetes sp.	15653	Human metagenome
BK038167	11	7	Caudoviricetes sp.	14851	Human metagenome
BK040122	11	7	Caudoviricetes sp.	15727	Human metagenome
BK040715	11	5	Caudoviricetes sp.	14359	Human metagenome
BK041939	11	7	Caudoviricetes sp.	15858	Human metagenome
BK042855	11	7	Caudoviricetes sp.	15649	Human metagenome
BK043134	11	7	Caudoviricetes sp.	15189	Human metagenome
BK043904	11	7	Caudoviricetes sp.	14878	Human metagenome
BK044946	11	7	Caudoviricetes sp.	14928	Human metagenome
BK045385	11	7	Caudoviricetes sp.	15111	Human metagenome
BK046042	11	5	Bacteriophage sp.	16226	Human metagenome
BK048426	11	5	Caudoviricetes sp.	15544	Human metagenome
BK048584	11	5	Caudoviricetes sp.	14299	Human metagenome
BK051120	11	6	Caudoviricetes sp.	14740	Human metagenome
BK052781	11	7	Bacteriophage sp.	15468	Human metagenome
BK056623	11	7	Bacteriophage sp.	15363	Human metagenome
BK056647	11	7	Caudoviricetes sp.	15318	Human metagenome
BK057653	11	6	Caudoviricetes sp.	15438	Human metagenome
BK057870	11	7	Caudoviricetes sp.	15099	Human metagenome
BK058230	11	7	Caudoviricetes sp.	15250	Human metagenome
BK058525	11	7	Caudoviricetes sp.	15480	Human metagenome
CANUPZ000000000	11	7	uncultured Caudovirales phage	15145	human feces
OP073224	11	7	Bacteriophage sp.	15136	feces
OP074761	11	7	Bacteriophage sp.	15201	feces
OP074835	11	7	Bacteriophage sp.	15252	feces
OP076130	11	7	Bacteriophage sp.	15485	feces
OP076291	11	7	Bacteriophage sp.	14023	feces
OP076334	11	7	Bacteriophage sp.	15008	feces
BK016006	12	20	Podoviridae sp. ctZDN4	15043	Human metagenome
BK016025	12	9	Podoviridae sp. ctDd04	12320	Human metagenome
BK017041	12	20	Caudoviricetes sp.	15818	Human metagenome
BK017879	12	20	Caudoviricetes sp.	14842	Human metagenome
BK018348	12	20	Caudoviricetes sp.	14470	Human metagenome
BK018436	12	20	Caudoviricetes sp.	15782	Human metagenome
BK019627	12	20	Caudoviricetes sp.	15858	Human metagenome
BK019631	12	20	Caudoviricetes sp.	15750	Human metagenome
BK020269	12	9	Caudoviricetes sp.	12970	Human metagenome
BK020284	12	20	Caudoviricetes sp.	16125	Human metagenome
BK020412	12	9	Caudoviricetes sp.	12909	Human metagenome
BK020465	12	20	Caudoviricetes sp.	12980	Human metagenome
BK020501	12	9	Bacteriophage sp.	12996	Human metagenome
BK020705	12	20	Caudoviricetes sp.	15807	Human metagenome
BK021394	12	20	Caudoviricetes sp.	15051	Human metagenome
BK021691	12	20	Caudoviricetes sp.	15220	Human metagenome
BK021819	12	9	Caudoviricetes sp.	12783	Human metagenome
BK024857	12	20	Caudoviricetes sp.	15074	Human metagenome
BK025560	12	20	Caudoviricetes sp.	14611	Human metagenome
BK026424	12	20	Caudoviricetes sp.	15640	Human metagenome
BK026604	12	9	Caudoviricetes sp.	12598	Human metagenome
BK026944	12	9	Bacteriophage sp.	12562	Human metagenome
BK027030	12	20	Caudoviricetes sp.	16024	Human metagenome
BK027047	12	9	Caudoviricetes sp.	12579	Human metagenome
BK027440	12	9	Caudoviricetes sp.	13469	Human metagenome
BK028413	12	9	Caudoviricetes sp.	13224	Human metagenome
BK028455	12	9	Caudoviricetes sp.	12497	Human metagenome
BK028584	12	9	Caudoviricetes sp.	13029	Human metagenome
BK029336	12	20	Caudoviricetes sp.	15074	Human metagenome
BK029661	12	20	Caudoviricetes sp.	15359	Human metagenome
BK031262	12	20	Podoviridae sp. ct7dS1	15361	Human metagenome
BK031460	12	9	Caudoviricetes sp.	12878	Human metagenome
BK031550	12	9	Caudoviricetes sp.	13140	Human metagenome
BK032335	12	9	Caudoviricetes sp.	12268	Human metagenome
BK036564	12	20	Caudoviricetes sp.	12407	Human metagenome
BK037060	12	20	Caudoviricetes sp.	15171	Human metagenome
BK037945	12	9	Caudoviricetes sp.	12830	Human metagenome
BK041926	12	20	Caudoviricetes sp.	14759	Human metagenome
BK044250	12	20	Caudoviricetes sp.	13363	Human metagenome
BK044765	12	9	Caudoviricetes sp.	13105	Human metagenome
BK045515	12	20	Caudoviricetes sp.	15387	Human metagenome
BK046528	12	9	Bacteriophage sp.	12806	Human metagenome
BK047215	12	9	Caudoviricetes sp.	12623	Human metagenome
BK048219	12	20	Caudoviricetes sp.	15328	Human metagenome
BK048403	12	20	Caudoviricetes sp.	15567	Human metagenome
BK048994	12	9	Caudoviricetes sp.	12522	Human metagenome
BK049097	12	9	Caudoviricetes sp.	12563	Human metagenome
BK049381	12	9	Caudoviricetes sp.	12050	Human metagenome
BK049520	12	20	Caudoviricetes sp.	15560	Human metagenome
BK049734	12	20	Bacteriophage sp.	12413	Human metagenome
BK050504	12	20	Caudoviricetes sp.	15718	Human metagenome
BK051203	12	19	Caudoviricetes sp.	14040	Human metagenome
BK051720	12	9	Caudoviricetes sp.	12811	Human metagenome
BK051837	12	20	Bacteriophage sp.	13548	Human metagenome
BK054226	12	20	Caudoviricetes sp.	15491	Human metagenome
BK054612	12	9	Caudoviricetes sp.	13880	Human metagenome
BK055001	12	9	Caudoviricetes sp.	12425	Human metagenome
BK056722	12	20	Bacteriophage sp.	14044	Human metagenome
BK056735	12	20	Caudoviricetes sp.	12999	Human metagenome
BK057459	12	20	Caudoviricetes sp.	13071	Human metagenome
BK057865	12	9	Caudoviricetes sp.	12600	Human metagenome
BK058081	12	9	Caudoviricetes sp.	12406	Human metagenome
CAOAHC000000000	12	9	uncultured podovirus	12897	human feces
MT835901	12	20	Bacteriophage sp.	15683	human fecal samples
MT836115	12	9	Bacteriophage sp.	12876	human fecal samples
BK016937	13	10	Caudoviricetes sp.	13591	Human metagenome
BK017432	13	10	Caudoviricetes sp.	13227	Human metagenome
BK017917	13	10	Caudoviricetes sp.	13424	Human metagenome
BK017982	13	10	Bacteriophage sp.	12973	Human metagenome
BK019340	13	10	Bacteriophage sp.	13881	Human metagenome
BK019882	13	10	Caudoviricetes sp.	13531	Human metagenome
BK020150	13	10	Bacteriophage sp.	13367	Human metagenome
BK021016	13	10	Caudoviricetes sp.	13292	Human metagenome
BK025948	13	10	Caudoviricetes sp.	13573	Human metagenome
BK026602	13	10	Bacteriophage sp.	12772	Human metagenome
BK026696	13	10	Caudoviricetes sp.	13403	Human metagenome
BK028966	13	10	Caudoviricetes sp.	13041	Human metagenome
BK029660	13	10	Bacteriophage sp.	13215	Human metagenome
BK030809	13	10	Caudoviricetes sp.	13565	Human metagenome
BK031630	13	10	Caudoviricetes sp.	13276	Human metagenome
BK032336	13	10	Caudoviricetes sp.	13382	Human metagenome
BK034272	13	10	Bacteriophage sp.	13380	Human metagenome
BK036967	13	10	Caudoviricetes sp.	13189	Human metagenome
BK041584	13	10	Bacteriophage sp.	12794	Human metagenome
BK043708	13	10	Bacteriophage sp.	12971	Human metagenome
BK044298	13	10	Caudoviricetes sp.	14355	Human metagenome
BK044453	13	10	Caudoviricetes sp.	13376	Human metagenome
BK046949	13	10	Bacteriophage sp.	13284	Human metagenome
BK048042	13	10	Caudoviricetes sp.	13149	Human metagenome
BK048121	13	10	Caudoviricetes sp.	13311	Human metagenome
BK048158	13	10	Bacteriophage sp.	12820	Human metagenome
BK051426	13	10	Bacteriophage sp.	13933	Human metagenome
BK052406	13	10	Bacteriophage sp.	13462	Human metagenome
BK056634	13	10	Bacteriophage sp.	13119	Human metagenome
BK059117	13	10	virus sp. ctxAI8	13382	Human metagenome
BK059142	13	10	Bacteriophage sp.	12925	Human metagenome
CANWDG000000000	13	10	uncultured Caudovirales phage	13377	human feces
CANXJP000000000	13	10	uncultured podovirus	13332	human feces
CANZAM000000000	13	10	uncultured podovirus	13309	human feces
CAOGHU000000000	13	10	uncultured podovirus	13651	human feces
CAOHFJ000000000	13	10	uncultured podovirus	13647	human feces
CAOHFQ000000000	13	10	uncultured podovirus	13608	human feces
CAOIHR000000000	13	10	uncultured podovirus	12952	human feces
MT836263	13	10	Bacteriophage sp.	13058	human fecal samples
OP072951	13	10	Bacteriophage sp.	13018	feces
OP073047	13	10	Bacteriophage sp.	13613	feces
OP073714	13	10	Bacteriophage sp.	13100	feces
OP075922	13	10	Bacteriophage sp.	13497	feces
OP075976	13	10	Bacteriophage sp.	13850	feces
OP076124	13	10	Bacteriophage sp.	10587	feces
BK017206	14	6	Caudoviricetes sp.	12323	Human metagenome
BK018270	15	17	Bacteriophage sp.	13453	Human metagenome
BK029125	15	6	Bacteriophage sp.	14962	Human metagenome
BK048194	15	17	Bacteriophage sp.	14839	Human metagenome
BK049000	15	17	Bacteriophage sp.	13146	Human metagenome
BK058225	15	17	Bacteriophage sp.	14630	Human metagenome
BK018295	16	11	Caudoviricetes sp.	13304	Human metagenome
BK021315	16	11	Caudoviricetes sp.	15330	Human metagenome
BK021512	16	11	Caudoviricetes sp.	15241	Human metagenome
BK027145	16	11	Caudoviricetes sp.	15970	Human metagenome
BK029198	16	11	Caudoviricetes sp.	14528	Human metagenome
BK031241	16	11	Podoviridae sp. ctAV815	16479	Human metagenome
BK031859	16	11	Caudoviricetes sp.	12367	Human metagenome
BK041573	16	11	Caudoviricetes sp.	16093	Human metagenome
BK046231	16	11	Caudoviricetes sp.	16124	Human metagenome
BK046972	16	11	Caudoviricetes sp.	14792	Human metagenome
BK050550	16	11	Caudoviricetes sp.	16103	Human metagenome
BK052006	16	11	Caudoviricetes sp.	16413	Human metagenome
BK053524	16	11	Caudoviricetes sp.	15211	Human metagenome
BK054827	16	11	Caudoviricetes sp.	15762	Human metagenome
BK056290	16	11	Caudoviricetes sp.	16672	Human metagenome
CAOCXJ000000000	16	11	uncultured Caudovirales phage	16953	human feces
CAODWW000000000	16	11	uncultured podovirus	16330	human feces
CAOGNA000000000	16	11	uncultured Caudovirales phage	17050	human feces
CAOINN000000000	16	11	uncultured Caudovirales phage	15204	human feces
CAOIYW000000000	16	11	uncultured Caudovirales phage	16332	human feces
OP074621	16	11	Bacteriophage sp.	16946	feces
OP075677	16	11	Bacteriophage sp.	17294	feces
OP075815	16	11	Bacteriophage sp.	16253	feces
OP076001	16	11	Bacteriophage sp.	16591	feces
OP076215	16	11	Bacteriophage sp.	15764	feces
OP076421	16	11	Bacteriophage sp.	11409	feces
BK018396	17	6	Caudoviricetes sp.	13309	Human metagenome
BK018445	17	6	Caudoviricetes sp.	13168	Human metagenome
BK048411	17	1	Caudoviricetes sp.	13385	Human metagenome
BK015084	18	3	Podoviridae sp. ctcKt3	18435	Human metagenome
BK015185	18	3	Podoviridae sp. ct7gc4	17096	Human metagenome
BK017470	18	3	Caudoviricetes sp.	17580	Human metagenome
BK017532	18	3	Caudoviricetes sp.	17562	Human metagenome
BK019701	18	3	Caudoviricetes sp.	18505	Human metagenome
BK020081	18	3	Caudoviricetes sp.	16769	Human metagenome
BK020664	18	3	Caudoviricetes sp.	17211	Human metagenome
BK021234	18	3	Caudoviricetes sp.	18048	Human metagenome
BK021577	18	3	Caudoviricetes sp.	18139	Human metagenome
BK022006	18	3	Caudoviricetes sp.	17650	Human metagenome
BK022122	18	3	Caudoviricetes sp.	17877	Human metagenome
BK022153	18	3	Caudoviricetes sp.	17432	Human metagenome
BK022177	18	3	Caudoviricetes sp.	18246	Human metagenome
BK024893	18	3	Caudoviricetes sp.	17609	Human metagenome
BK025174	18	3	Caudoviricetes sp.	17924	Human metagenome
BK025228	18	3	Caudoviricetes sp.	18382	Human metagenome
BK027696	18	3	Caudoviricetes sp.	17654	Human metagenome
BK028032	18	3	Caudoviricetes sp.	18338	Human metagenome
BK031162	18	3	Podoviridae sp. ctbMi3	17611	Human metagenome
BK031517	18	3	Caudoviricetes sp.	15140	Human metagenome
BK034739	18	3	Caudoviricetes sp.	18624	Human metagenome
BK042396	18	3	Caudoviricetes sp.	17920	Human metagenome
BK046572	18	3	Caudoviricetes sp.	17497	Human metagenome
BK049271	18	3	Caudoviricetes sp.	18304	Human metagenome
BK051734	18	3	Caudoviricetes sp.	17735	Human metagenome
BK057694	18	3	Caudoviricetes sp.	17982	Human metagenome
BK058261	18	3	Caudoviricetes sp.	13219	Human metagenome
CAODBM000000000	18	3	uncultured podovirus	18297	human feces
CAOIYK000000000	18	3	uncultured podovirus	16805	human feces
MT006233	18	23	Bifidobacterium phage BadAztec1	18635	honeybee gut
MT006238	18	23	Bifidobacterium phage BadAztec4	19802	honeybee gut
MT006239	18	23	Bifidobacterium phage BadAztec2	18689	honeybee gut
MT006240	18	23	Bifidobacterium phage BadAargau2	18899	honeybee gut
OP073035	18	3	Bacteriophage sp.	17981	feces
OP073282	18	3	Bacteriophage sp.	18462	feces
OP073341	18	3	Bacteriophage sp.	18436	feces
OP073475	18	3	Bacteriophage sp.	18410	feces
OP073768	18	3	Bacteriophage sp.	18090	feces
OP074260	18	3	Bacteriophage sp.	18390	feces
OP074376	18	3	Bacteriophage sp.	17847	feces
OP074530	18	3	Bacteriophage sp.	17658	feces
OP074616	18	3	Bacteriophage sp.	17625	feces
OP074631	18	3	Bacteriophage sp.	18105	feces
OP074843	18	3	Bacteriophage sp.	17616	feces
OP074970	18	3	Bacteriophage sp.	17621	feces
OP075465	18	3	Bacteriophage sp.	17920	feces
OP075555	18	3	Bacteriophage sp.	18056	feces
OP075825	18	3	Bacteriophage sp.	17694	feces
OP076184	18	3	Bacteriophage sp.	17724	feces
OP076220	18	3	Bacteriophage sp.	17876	feces
OP076227	18	3	Bacteriophage sp.	17553	feces
OP076245	18	3	Bacteriophage sp.	18537	feces
OP076476	18	3	Bacteriophage sp.	18556	feces
BK020982	19	17	Caudoviricetes sp.	17226	Human metagenome
BK021401	19	17	Caudoviricetes sp.	18795	Human metagenome
BK022470	19	17	Caudoviricetes sp.	18892	Human metagenome
BK023110	19	17	Caudoviricetes sp.	19412	Human metagenome
BK025883	19	17	Bacteriophage sp.	17032	Human metagenome
BK026177	19	17	Caudoviricetes sp.	12844	Human metagenome
BK026269	19	17	Caudoviricetes sp.	17888	Human metagenome
BK026482	19	17	Caudoviricetes sp.	19002	Human metagenome
BK026507	19	17	Caudoviricetes sp.	18638	Human metagenome
BK031360	19	17	Caudoviricetes sp.	19276	Human metagenome
BK031685	19	17	Caudoviricetes sp.	17349	Human metagenome
BK033341	19	17	Caudoviricetes sp.	18708	Human metagenome
BK034649	19	17	Caudoviricetes sp.	14951	Human metagenome
BK035540	19	17	Caudoviricetes sp.	19146	Human metagenome
BK035569	19	17	Caudoviricetes sp.	14217	Human metagenome
BK035714	19	17	Caudoviricetes sp.	21136	Human metagenome
BK036051	19	17	Caudoviricetes sp.	13777	Human metagenome
BK037376	19	17	Caudoviricetes sp.	16068	Human metagenome
BK037831	19	17	Caudoviricetes sp.	18198	Human metagenome
BK038642	19	17	Caudoviricetes sp.	18709	Human metagenome
BK038717	19	17	Caudoviricetes sp.	19383	Human metagenome
BK041679	19	17	Caudoviricetes sp.	17534	Human metagenome
BK041794	19	17	Bacteriophage sp.	13902	Human metagenome
BK041913	19	17	Caudoviricetes sp.	18948	Human metagenome
BK042074	19	17	Caudoviricetes sp.	14008	Human metagenome
BK046102	19	17	Caudoviricetes sp.	19606	Human metagenome
BK046546	19	17	Caudoviricetes sp.	18853	Human metagenome
BK049048	19	17	Caudoviricetes sp.	17099	Human metagenome
BK051808	19	17	Caudoviricetes sp.	17673	Human metagenome
BK053645	19	17	Caudoviricetes sp.	18893	Human metagenome
BK054436	19	17	Caudoviricetes sp.	17185	Human metagenome
BK055166	19	17	Caudoviricetes sp.	19485	Human metagenome
BK055743	19	17	Caudoviricetes sp.	18993	Human metagenome
BK057218	19	17	Caudoviricetes sp.	15250	Human metagenome
CANVXR000000000	19	17	uncultured Caudovirales phage	19253	human feces
CAOBBS000000000	19	17	uncultured Caudovirales phage	18748	human feces
JAGCBE010000027	19	6	Methanobrevibacter sp.	12267	ruminant gastrointestinal tract
KJ617393	19	17	Streptococcus phage SOCP	19347	0
LK392619	19	17	Streptococcus phage CP-7	19741	human nasopharynx
OP073064	19	17	Bacteriophage sp.	19430	feces
OP073593	19	17	Bacteriophage sp.	19509	feces
OP073750	19	17	Bacteriophage sp.	19148	feces
OP075085	19	17	Bacteriophage sp.	19625	feces
Z47794	19	17	Streptococcus phage Cp1	19343	0
BK022956	20	9	Bacteriophage sp.	12004	Human metagenome
BK033807	20	9	Caudoviricetes sp.	13451	Human metagenome
BK058627	20	6	Caudoviricetes sp.	13070	Human metagenome
BK016620	21	6	Caudoviricetes sp.	16895	Human metagenome
BK016873	21	6	Caudoviricetes sp.	13785	Human metagenome
BK016999	21	6	Caudoviricetes sp.	12831	Human metagenome
BK017080	21	6	Caudoviricetes sp.	13490	Human metagenome
BK017554	21	13	Caudoviricetes sp.	19729	Human metagenome
BK017626	21	13	Bacteriophage sp.	19731	Human metagenome
BK017810	21	13	Caudoviricetes sp.	14871	Human metagenome
BK018032	21	6	Caudoviricetes sp.	16060	Human metagenome
BK019095	21	13	Caudoviricetes sp.	17339	Human metagenome
BK019170	21	13	Caudoviricetes sp.	20775	Human metagenome
BK019788	21	19	Caudoviricetes sp.	13246	Human metagenome
BK019927	21	19	Caudoviricetes sp.	16196	Human metagenome
BK020061	21	6	Caudoviricetes sp.	14113	Human metagenome
BK020123	21	19	Caudoviricetes sp.	14089	Human metagenome
BK020401	21	6	Caudoviricetes sp.	14819	Human metagenome
BK020503	21	6	Caudoviricetes sp.	12092	Human metagenome
BK020559	21	19	Caudoviricetes sp.	16932	Human metagenome
BK021522	21	19	Caudoviricetes sp.	12870	Human metagenome
BK023105	21	6	Caudoviricetes sp.	16487	Human metagenome
BK023926	21	6	Caudoviricetes sp.	16988	Human metagenome
BK023994	21	13	Caudoviricetes sp.	18549	Human metagenome
BK024082	21	19	Bacteriophage sp.	18980	Human metagenome
BK024152	21	6	Caudoviricetes sp.	12076	Human metagenome
BK024880	21	6	Caudoviricetes sp.	16828	Human metagenome
BK026440	21	19	Caudoviricetes sp.	16188	Human metagenome
BK026954	21	6	Caudoviricetes sp.	13168	Human metagenome
BK027171	21	19	Bacteriophage sp.	18815	Human metagenome
BK027208	21	19	Bacteriophage sp.	19006	Human metagenome
BK028221	21	6	Caudoviricetes sp.	16578	Human metagenome
BK028361	21	6	Caudoviricetes sp.	18204	Human metagenome
BK028874	21	19	Caudoviricetes sp.	13109	Human metagenome
BK029106	21	19	Bacteriophage sp.	18472	Human metagenome
BK029371	21	6	Caudoviricetes sp.	15568	Human metagenome
BK029374	21	19	Caudoviricetes sp.	16777	Human metagenome
BK029417	21	13	Caudoviricetes sp.	19380	Human metagenome
BK030006	21	13	Caudoviricetes sp.	19050	Human metagenome
BK030757	21	6	Caudoviricetes sp.	16340	Human metagenome
BK031147	21	6	Podoviridae sp. ctHVs9	15442	Human metagenome
BK031548	21	19	Caudoviricetes sp.	15760	Human metagenome
BK031958	21	19	Caudoviricetes sp.	12802	Human metagenome
BK032219	21	6	Caudoviricetes sp.	17098	Human metagenome
BK032338	21	6	Caudoviricetes sp.	14656	Human metagenome
BK032420	21	13	Caudoviricetes sp.	20197	Human metagenome
BK032443	21	6	Bacteriophage sp.	13523	Human metagenome
BK032689	21	6	Podoviridae sp. ctUm43	15354	Human metagenome
BK032736	21	6	Podoviridae sp. ctpVv1	16878	Human metagenome
BK032966	21	6	Caudoviricetes sp.	12723	Human metagenome
BK033224	21	6	Caudoviricetes sp.	14211	Human metagenome
BK036378	21	13	Caudoviricetes sp.	19702	Human metagenome
BK036551	21	6	Bacteriophage sp.	17365	Human metagenome
BK037030	21	6	Caudoviricetes sp.	14100	Human metagenome
BK037382	21	13	Caudoviricetes sp.	19456	Human metagenome
BK039483	21	6	Caudoviricetes sp.	16096	Human metagenome
BK042376	21	13	Caudoviricetes sp.	19127	Human metagenome
BK043615	21	19	Caudoviricetes sp.	16222	Human metagenome
BK044069	21	6	Caudoviricetes sp.	13334	Human metagenome
BK044179	21	19	Caudoviricetes sp.	16048	Human metagenome
BK044618	21	6	Caudoviricetes sp.	18305	Human metagenome
BK044826	21	6	Caudoviricetes sp.	14395	Human metagenome
BK045092	21	6	Caudoviricetes sp.	12599	Human metagenome
BK045789	21	6	Caudoviricetes sp.	16614	Human metagenome
BK045950	21	13	Caudoviricetes sp.	17779	Human metagenome
BK045976	21	6	Caudoviricetes sp.	16008	Human metagenome
BK047505	21	6	Caudoviricetes sp.	14326	Human metagenome
BK047821	21	22	Caudoviricetes sp.	13939	Human metagenome
BK048439	21	13	Caudoviricetes sp.	18153	Human metagenome
BK049864	21	13	Caudoviricetes sp.	18032	Human metagenome
BK050017	21	6	Caudoviricetes sp.	14563	Human metagenome
BK050238	21	6	Caudoviricetes sp.	22303	Human metagenome
BK051353	21	6	Caudoviricetes sp.	15638	Human metagenome
BK053274	21	6	Caudoviricetes sp.	17093	Human metagenome
BK053320	21	13	Caudoviricetes sp.	18505	Human metagenome
BK053848	21	22	Caudoviricetes sp.	15037	Human metagenome
BK054578	21	13	Bacteriophage sp.	19771	Human metagenome
BK054670	21	6	Caudoviricetes sp.	13330	Human metagenome
BK055508	21	19	Caudoviricetes sp.	12410	Human metagenome
BK057068	21	6	Caudoviricetes sp.	15556	Human metagenome
BK057111	21	6	Caudoviricetes sp.	13946	Human metagenome
BK057403	21	19	Caudoviricetes sp.	15668	Human metagenome
BK057890	21	6	Caudoviricetes sp.	16196	Human metagenome
BK058845	21	6	Caudoviricetes sp.	14347	Human metagenome
CANVLO000000000	21	13	uncultured Caudovirales phage	20429	human feces
CANVUM000000000	21	13	uncultured Caudovirales phage	18970	human feces
CANWXX000000000	21	13	uncultured Caudovirales phage	18439	human feces
CANWZZ000000000	21	13	uncultured podovirus	19127	human feces
CANXXN000000000	21	13	uncultured Caudovirales phage	19373	human feces
CANYAV000000000	21	13	uncultured podovirus	18103	human feces
CANYLC000000000	21	13	uncultured Caudovirales phage	18022	human feces
CANZAD000000000	21	13	uncultured Caudovirales phage	17850	human feces
CANZEX000000000	21	13	uncultured Caudovirales phage	19012	human feces
CAOAHV000000000	21	13	uncultured podovirus	17898	human feces
CAOBRQ000000000	21	13	uncultured podovirus	18170	human feces
CAOCJQ000000000	21	13	uncultured Caudovirales phage	19207	human feces
CAOCLD000000000	21	13	uncultured Caudovirales phage	18357	human feces
CAOCNJ000000000	21	13	uncultured Caudovirales phage	17955	human feces
CAOEDN000000000	21	13	uncultured Caudovirales phage	20485	human feces
CAOHPL000000000	21	13	uncultured Caudovirales phage	18733	human feces
CAOIFW000000000	21	13	uncultured Caudovirales phage	18650	human feces
JAFRFB010000018	21	6	Methanobrevibacter sp.	17222	0
JAGCAI010000051	21	6	Methanobrevibacter sp.	15796	ruminant gastrointestinal tract
JAGCAI010000053	21	6	Methanobrevibacter sp.	17325	ruminant gastrointestinal tract
JAGCAI010000144	21	6	Methanobrevibacter sp.	16808	ruminant gastrointestinal tract
JAGCAI010000498	21	6	Methanobrevibacter sp.	17020	ruminant gastrointestinal tract
JAGCAQ010000006	21	6	Methanobrevibacter sp.	15544	ruminant gastrointestinal tract
JAGCAQ010000015	21	6	Methanobrevibacter sp.	16442	ruminant gastrointestinal tract
JAGCAQ010000350	21	6	Methanobrevibacter sp.	16806	ruminant gastrointestinal tract
JAGCBE010000153	21	1	Methanobrevibacter sp.	12254	ruminant gastrointestinal tract
JAGCBE010000335	21	6	Methanobrevibacter sp.	17221	ruminant gastrointestinal tract
JAGCBE010000372	21	6	Methanobrevibacter sp.	16579	ruminant gastrointestinal tract
JAGCBE010000503	21	6	Methanobrevibacter sp.	15991	ruminant gastrointestinal tract
JAGCBE010000540	21	6	Methanobrevibacter sp.	16222	ruminant gastrointestinal tract
JAGCKX010000186	21	6	Methanobrevibacter sp.	17061	ruminant gastrointestinal tract
LN908215	21	6	Clostridium beijerinckii	16762	0
LT600745	21	5	Clostridium phage HM2	17470	0
MH552495	21	6	Podoviridae sp. ctbd591	16646	mouse tissue
MT835826	21	6	Bacteriophage sp.	17149	human fecal samples
MT835873	21	6	Bacteriophage sp.	16066	human fecal samples
OP073346	21	6	Bacteriophage sp.	13448	feces
OP073417	21	6	Bacteriophage sp.	13348	feces
OP073689	21	6	Bacteriophage sp.	13562	feces
OP073847	21	6	Bacteriophage sp.	13541	feces
OP073942	21	6	Bacteriophage sp.	18035	feces
OP073953	21	6	Bacteriophage sp.	15031	feces
OP074046	21	6	Bacteriophage sp.	13465	feces
OP074187	21	6	Bacteriophage sp.	17166	feces
OP074210	21	6	Bacteriophage sp.	18442	feces
OP074213	21	6	Bacteriophage sp.	13420	feces
OP074272	21	6	Bacteriophage sp.	13590	feces
OP074309	21	6	Bacteriophage sp.	13580	feces
OP074441	21	6	Bacteriophage sp.	13451	feces
OP074548	21	6	Bacteriophage sp.	13559	feces
OP074635	21	5	Bacteriophage sp.	16080	feces
OP074877	21	6	Bacteriophage sp.	13458	feces
OP074897	21	6	Bacteriophage sp.	13520	feces
OP074959	21	6	Bacteriophage sp.	13436	feces
OP075006	21	6	Bacteriophage sp.	13588	feces
OP075062	21	6	Bacteriophage sp.	13443	feces
OP075256	21	6	Bacteriophage sp.	13485	feces
OP075595	21	6	Bacteriophage sp.	17712	feces
OP075617	21	6	Bacteriophage sp.	13540	feces
OP075691	21	6	Bacteriophage sp.	13458	feces
OP076118	21	6	Bacteriophage sp.	13451	feces
OP076188	21	6	Bacteriophage sp.	13457	feces
OP076332	21	6	Bacteriophage sp.	13526	feces
OP076452	21	6	Bacteriophage sp.	13403	feces
AP026716	22	16	Enterococcus faecalis	32523	urine
AP026720	22	16	Enterococcus faecalis	31250	urine
AP026724	22	16	Enterococcus faecalis	30071	urine
AP026731	22	16	Enterococcus faecalis	30779	urine
BK017733	22	5	Caudoviricetes sp.	22420	Human metagenome
BK019051	22	16	Caudoviricetes sp.	21553	Human metagenome
BK053522	22	5	Caudoviricetes sp.	22462	Human metagenome
CP002495	22	16	Enterococcus phage EF62phi	30505	0
CP091888	22	16	Enterococcus faecalis	29065	0
CP091896	22	16	Enterococcus faecalis	29801	0
CP091898	22	16	Enterococcus faecalis	31052	0
CP091911	22	16	Enterococcus phage DPAraya-2022a	28901	0
CP110029	22	16	Enterococcus faecalis	29714	0
CP110034	22	16	Enterococcus faecalis	34630	0
CP110049	22	16	Enterococcus faecalis	29013	0
CP110052	22	16	Enterococcus faecalis	29025	0
CP110073	22	16	Enterococcus faecalis	30410	0
CP124930	22	16	Enterococcus phage 1_EfsC1_EF62phi	28901	urine
CP124934	22	16	Enterococcus phage 1_EF62phi	28901	urine
CP124938	22	16	Enterococcus phage 1_EF62phi	28900	urine
CP124941	22	16	Enterococcus phage 1_EF62phi	30425	urine
CP124942	22	16	Enterococcus phage 1_EF62phi	28901	urine
CP124949	22	16	Enterococcus phage 1_EF62phi	28901	urine
CP124952	22	16	Enterococcus phage 1_EF62phi	28899	urine
CP124955	22	16	Enterococcus phage 1_EF62phi	30478	urine
CP124959	22	16	Enterococcus phage_EF62phi	28901	urine
CP124962	22	16	Enterococcus phage 1_EfsC1_EF62phi	29866	urine
LR962055	22	16	Enterococcus faecalis	28339	0
LR962082	22	16	Enterococcus faecalis	30843	0
LR962135	22	16	Enterococcus faecalis	32846	0
LR962193	22	16	Enterococcus faecalis	28901	0
LR962216	22	16	Enterococcus faecalis	30869	0
LR962263	22	16	Enterococcus faecalis	28901	0
LR962413	22	16	Enterococcus faecalis	31098	0
LR962417	22	16	Enterococcus faecalis	29235	0
LR962786	22	16	Enterococcus faecalis	28901	0
LR962795	22	16	Enterococcus faecalis	28901	0
OP073272	22	16	Bacteriophage sp.	21597	feces
OP073551	22	16	Bacteriophage sp.	30467	feces
OP073641	22	16	Bacteriophage sp.	29861	feces
OP074089	22	16	Bacteriophage sp.	29183	feces
OP074238	22	16	Bacteriophage sp.	29478	feces
OP074358	22	16	Bacteriophage sp.	29517	feces
OP074431	22	16	Bacteriophage sp.	30960	feces
OP074612	22	16	Bacteriophage sp.	30537	feces
BK014811	23	19	Podoviridae sp. ctq8112	12799	Human metagenome
BK015163	23	19	Podoviridae sp. ctKzN3	13148	Human metagenome
BK015496	23	19	Podoviridae sp. ctt6T3	13094	Human metagenome
BK015767	23	19	Podoviridae sp. cty7j44	13321	Human metagenome
BK016031	23	19	Podoviridae sp. ctdet19	13471	Human metagenome
BK017858	23	19	Caudoviricetes sp.	13047	Human metagenome
BK018297	23	19	Caudoviricetes sp.	12911	Human metagenome
BK018508	23	19	Caudoviricetes sp.	13549	Human metagenome
BK018862	23	19	Caudoviricetes sp.	13769	Human metagenome
BK018875	23	19	Caudoviricetes sp.	13414	Human metagenome
BK019105	23	19	Caudoviricetes sp.	12748	Human metagenome
BK019152	23	19	Caudoviricetes sp.	12654	Human metagenome
BK020182	23	19	Caudoviricetes sp.	12999	Human metagenome
BK020547	23	19	Caudoviricetes sp.	11694	Human metagenome
BK020668	23	19	Caudoviricetes sp.	12819	Human metagenome
BK021055	23	19	Caudoviricetes sp.	13093	Human metagenome
BK023674	23	14	Caudoviricetes sp.	13022	Human metagenome
BK023939	23	19	Bacteriophage sp.	8535	Human metagenome
BK024287	23	19	Caudoviricetes sp.	12740	Human metagenome
BK025078	23	19	Caudoviricetes sp.	12086	Human metagenome
BK026234	23	19	Caudoviricetes sp.	12310	Human metagenome
BK027244	23	19	Caudoviricetes sp.	13363	Human metagenome
BK028101	23	19	Caudoviricetes sp.	11566	Human metagenome
BK029932	23	19	Caudoviricetes sp.	13022	Human metagenome
BK030039	23	14	Caudoviricetes sp.	12338	Human metagenome
BK030331	23	19	Caudoviricetes sp.	12655	Human metagenome
BK030558	23	19	Caudoviricetes sp.	12108	Human metagenome
BK030801	23	19	Caudoviricetes sp.	12366	Human metagenome
BK031874	23	19	Caudoviricetes sp.	9218	Human metagenome
BK031929	23	19	Caudoviricetes sp.	13370	Human metagenome
BK032130	23	19	Caudoviricetes sp.	14358	Human metagenome
BK036908	23	19	Caudoviricetes sp.	13140	Human metagenome
BK042349	23	19	Caudoviricetes sp.	13469	Human metagenome
BK043735	23	19	Caudoviricetes sp.	12888	Human metagenome
BK044175	23	19	Caudoviricetes sp.	13514	Human metagenome
BK044839	23	19	Caudoviricetes sp.	12523	Human metagenome
BK044916	23	19	Caudoviricetes sp.	14146	Human metagenome
BK045158	23	14	Caudoviricetes sp.	12571	Human metagenome
BK045278	23	19	Caudoviricetes sp.	13160	Human metagenome
BK045607	23	19	Caudoviricetes sp.	12638	Human metagenome
BK046788	23	19	Caudoviricetes sp.	13856	Human metagenome
BK046799	23	14	Caudoviricetes sp.	12477	Human metagenome
BK046809	23	19	Caudoviricetes sp.	12032	Human metagenome
BK046987	23	19	Caudoviricetes sp.	13156	Human metagenome
BK047053	23	19	Caudoviricetes sp.	13589	Human metagenome
BK048646	23	19	Caudoviricetes sp.	14131	Human metagenome
BK048746	23	19	Caudoviricetes sp.	12787	Human metagenome
BK049279	23	19	Caudoviricetes sp.	12047	Human metagenome
BK050968	23	19	Caudoviricetes sp.	12766	Human metagenome
BK051881	23	19	Caudoviricetes sp.	12694	Human metagenome
BK052174	23	19	Caudoviricetes sp.	12498	Human metagenome
BK052239	23	19	Caudoviricetes sp.	13518	Human metagenome
BK052479	23	19	Caudoviricetes sp.	12496	Human metagenome
BK052688	23	19	Caudoviricetes sp.	13256	Human metagenome
BK052960	23	14	Caudoviricetes sp.	12448	Human metagenome
BK052981	23	19	Bacteriophage sp.	12015	Human metagenome
BK055171	23	19	Caudoviricetes sp.	13402	Human metagenome
BK055376	23	19	Caudoviricetes sp.	13364	Human metagenome
BK055545	23	14	Caudoviricetes sp.	12649	Human metagenome
BK057833	23	19	Bacteriophage sp.	12565	Human metagenome
CANVEX000000000	23	19	uncultured podovirus	12390	human feces
CANVKO000000000	23	19	uncultured podovirus	11451	human feces
CANVZE000000000	23	19	uncultured podovirus	11655	human feces
CANWBL000000000	23	19	uncultured podovirus	14014	human feces
CANWDM000000000	23	19	uncultured podovirus	12645	human feces
CANWEC000000000	23	19	uncultured podovirus	11395	human feces
CANWEM000000000	23	19	uncultured podovirus	13622	human feces
CANWJM000000000	23	19	uncultured podovirus	13257	human feces
CANWPC000000000	23	19	uncultured podovirus	13308	human feces
CANWRQ000000000	23	19	uncultured podovirus	12710	human feces
CANXBI000000000	23	19	uncultured podovirus	12882	human feces
CANXBP000000000	23	19	uncultured podovirus	12198	human feces
CANXKM000000000	23	19	uncultured podovirus	14095	human feces
CANXRI000000000	23	24	uncultured podovirus	13264	human feces
CANXXM000000000	23	19	uncultured podovirus	11217	human feces
CANYHZ000000000	23	14	uncultured podovirus	12818	human feces
CANYXK000000000	23	19	uncultured podovirus	12925	human feces
CANZAV000000000	23	19	uncultured podovirus	12474	human feces
CANZCB000000000	23	19	uncultured podovirus	12049	human feces
CANZJT000000000	23	19	uncultured podovirus	12177	human feces
CANZLA000000000	23	19	uncultured podovirus	11466	human feces
CANZOR000000000	23	19	uncultured podovirus	13317	human feces
CAOAFE000000000	23	19	uncultured podovirus	12703	human feces
CAOAFT000000000	23	19	uncultured podovirus	13359	human feces
CAOAKR000000000	23	19	uncultured podovirus	11405	human feces
CAOAOV000000000	23	19	uncultured podovirus	11958	human feces
CAOARK000000000	23	19	uncultured podovirus	11876	human feces
CAOAVG000000000	23	19	uncultured podovirus	12000	human feces
CAOAZK000000000	23	19	uncultured podovirus	12026	human feces
CAOBDD000000000	23	19	uncultured podovirus	10881	human feces
CAOBSF000000000	23	19	uncultured podovirus	12835	human feces
CAOBWF000000000	23	19	uncultured podovirus	14053	human feces
CAOCAE000000000	23	19	uncultured podovirus	13528	human feces
CAOCCE000000000	23	19	uncultured podovirus	10900	human feces
CAOCXK000000000	23	19	uncultured podovirus	13568	human feces
CAOCZJ000000000	23	19	uncultured podovirus	10754	human feces
CAODCL000000000	23	19	uncultured podovirus	11540	human feces
CAODKU000000000	23	19	uncultured podovirus	13094	human feces
CAODLY000000000	23	19	uncultured podovirus	11935	human feces
CAODOW000000000	23	19	uncultured podovirus	12640	human feces
CAODPU000000000	23	19	uncultured podovirus	12068	human feces
CAODWI000000000	23	19	uncultured podovirus	12008	human feces
CAOEPM000000000	23	19	uncultured podovirus	14133	human feces
CAOEQY000000000	23	19	uncultured podovirus	11550	human feces
CAOETS000000000	23	19	uncultured podovirus	12532	human feces
CAOGBN000000000	23	19	uncultured podovirus	12559	human feces
CAOGMA000000000	23	19	uncultured podovirus	13876	human feces
CAOGQW000000000	23	19	uncultured podovirus	12213	human feces
CAOGRW000000000	23	19	uncultured podovirus	11555	human feces
CAOGWW000000000	23	19	uncultured podovirus	12065	human feces
CAOGXO000000000	23	19	uncultured podovirus	12276	human feces
CAOGYF000000000	23	19	uncultured podovirus	11815	human feces
CAOGYZ000000000	23	19	uncultured podovirus	14482	human feces
CAOGZQ000000000	23	19	uncultured podovirus	13649	human feces
CAOGZV000000000	23	19	uncultured podovirus	13217	human feces
CAOHAL000000000	23	19	uncultured podovirus	14038	human feces
CAOHKH000000000	23	19	uncultured podovirus	12727	human feces
CAOHLV000000000	23	19	uncultured podovirus	12979	human feces
CAOHZE000000000	23	19	uncultured podovirus	11136	human feces
CAOIFC000000000	23	19	uncultured podovirus	14486	human feces
CAOJAO000000000	23	19	uncultured podovirus	12491	human feces
JAGCAI010000243	23	19	Methanobrevibacter sp.	14652	ruminant gastrointestinal tract
JAGCAI010000465	23	14	Methanobrevibacter sp.	13028	ruminant gastrointestinal tract
JAGCAQ010000136	23	19	Methanobrevibacter sp.	15261	ruminant gastrointestinal tract
JAKQDG010000361	23	14	Euryarchaeota archaeon	7914	mesophilic anaerobic digester
MF979562	23	19	Pectobacterium phage DU_PP_III	11504	0
MH649012	23	19	Podoviridae sp. ctdc61	12567	seabass tissue
MK080312	23	19	Salmonella phage Astrid	11713	wastewater
MN856026	23	19	Caudoviricetes sp.	10752	Apis Mellifera
MT074429	23	19	Salmonella phage astrithr	11569	wastewater
MT074440	23	19	Salmonella phage assan	11578	wastewater
MT836125	23	14	Bacteriophage sp.	12714	human fecal samples
OP072940	23	19	Bacteriophage sp.	11428	feces
OP072986	23	19	Bacteriophage sp.	11994	feces
OP073172	23	19	Bacteriophage sp.	11316	feces
OP073328	23	19	Bacteriophage sp.	10458	feces
OP073390	23	19	Bacteriophage sp.	11388	feces
OP073429	23	19	Bacteriophage sp.	11640	feces
OP073435	23	19	Bacteriophage sp.	11157	feces
OP073624	23	19	Bacteriophage sp.	11326	feces
OP073824	23	19	Bacteriophage sp.	11705	feces
OP073868	23	19	Bacteriophage sp.	11152	feces
OP074082	23	19	Bacteriophage sp.	12021	feces
OP074105	23	19	Bacteriophage sp.	11456	feces
OP074173	23	19	Bacteriophage sp.	12042	feces
OP074310	23	19	Bacteriophage sp.	11530	feces
OP074327	23	19	Bacteriophage sp.	11174	feces
OP074563	23	19	Bacteriophage sp.	11510	feces
OP074625	23	19	Bacteriophage sp.	11090	feces
OP074656	23	19	Bacteriophage sp.	13570	feces
OP074759	23	19	Bacteriophage sp.	11011	feces
OP074769	23	19	Bacteriophage sp.	10989	feces
OP074872	23	19	Bacteriophage sp.	11379	feces
OP074946	23	19	Bacteriophage sp.	13517	feces
OP075044	23	19	Bacteriophage sp.	11442	feces
OP075070	23	19	Bacteriophage sp.	11124	feces
OP075146	23	19	Bacteriophage sp.	10741	feces
OP075228	23	19	Bacteriophage sp.	11711	feces
OP075231	23	19	Bacteriophage sp.	11234	feces
OP075242	23	19	Bacteriophage sp.	11198	feces
OP075273	23	19	Bacteriophage sp.	11469	feces
OP075279	23	19	Bacteriophage sp.	13264	feces
OP075299	23	19	Bacteriophage sp.	11158	feces
OP075331	23	19	Bacteriophage sp.	12044	feces
OP075480	23	19	Bacteriophage sp.	11649	feces
OP075490	23	19	Bacteriophage sp.	11003	feces
OP075497	23	19	Bacteriophage sp.	11210	feces
OP075528	23	19	Bacteriophage sp.	11653	feces
OP075544	23	19	Bacteriophage sp.	11150	feces
OP075591	23	19	Bacteriophage sp.	11062	feces
OP075597	23	19	Bacteriophage sp.	11985	feces
OP075670	23	19	Bacteriophage sp.	11387	feces
OP075684	23	19	Bacteriophage sp.	10760	feces
OP075709	23	19	Bacteriophage sp.	10977	feces
OP075767	23	19	Bacteriophage sp.	11635	feces
OP075828	23	19	Bacteriophage sp.	11610	feces
OP075835	23	19	Bacteriophage sp.	11415	feces
OP075850	23	19	Bacteriophage sp.	11478	feces
OP075902	23	19	Bacteriophage sp.	11044	feces
OP075954	23	19	Bacteriophage sp.	11125	feces
OP075958	23	19	Bacteriophage sp.	11446	feces
OP076000	23	19	Bacteriophage sp.	11444	feces
OP076035	23	19	Bacteriophage sp.	12025	feces
OP076038	23	19	Bacteriophage sp.	11634	feces
OP076051	23	19	Bacteriophage sp.	10770	feces
OP076201	23	19	Bacteriophage sp.	11621	feces
OP076264	23	19	Bacteriophage sp.	11186	feces
OP076271	23	19	Bacteriophage sp.	12451	feces
OP076295	23	19	Bacteriophage sp.	11338	feces
OP076442	23	19	Bacteriophage sp.	11612	feces
OP076514	23	19	Bacteriophage sp.	11726	feces
OX458330	23	19	Acinetobacter phage Phanie	11885	wastewater
BK015925	24	9	Podoviridae sp. ct1ev3	12201	Human metagenome
BK016335	24	9	Caudoviricetes sp.	14075	Human metagenome
BK017389	24	9	Caudoviricetes sp.	12054	Human metagenome
BK018263	24	9	Caudoviricetes sp.	12100	Human metagenome
BK020484	24	9	Caudoviricetes sp.	13253	Human metagenome
BK020604	24	9	Caudoviricetes sp.	12182	Human metagenome
BK023868	24	9	Caudoviricetes sp.	13581	Human metagenome
BK024176	24	9	Caudoviricetes sp.	13540	Human metagenome
[truncated: 116 more rows]
